# Supplementary material for: Alpha herpesvirus exocytosis from neuron cell bodies uses constitutive secretory mechanisms, and egress and spread from axons is independent of neuronal firing activity
Source: PLoS Pathog. 2024 Apr 5;20(4):e1012139. doi: 10.1371/journal.ppat.1012139 (PMC11023632; doi:10.1371/journal.ppat.1012139)
Supplement: S1 Data — (XLSX) [file ppat.1012139.s001.xlsx]

## Sheet: Fig 1A
Fig 1A Colocalization Analysis	Pearson's correlation coefficients
image ID number	cytoplasm	transformed images	incl. nucleus
230531-31	0.77	-0.04
230531-33	0.4	0.06	0.28
230531-34	0.26	0.05	-0.15
230531-36-1	0.63	0.04
230531-36-2	0.67	0.02
230505-1005	0.51	-0.12	0.18
230505-1008	0.3	-0.11	-0.3
230505-1009	0.25	-0.02
230505-1010	0.51	0.14
230505-1012	0.84	0.11
230505-1013	0.52	0.18
230505-1016	0.63	0.07
230501-26	0.78	0.13
230501-27-1	0.82	0.15
230501-27-2	0.82	0.08
230501-28	0.32	0.18
230501-30	0.4	-0.09	-0.36
230501-35	0.74	0.04	-0.32
230501-36	0.77	0.17
230501-37	0.77	-0.18	-0.04
230501-38	0.7	0.11
230501-42	0.72	0.14
230501-44	0.56	0.1	-0.09
230501-45	0.6	0.06	-0.37
230501-46	0.72	-0.13	0.39
230426-10	0.63	0.16
230426-12	0.59	0.17
230426-13-1	0.71	0.04
230426-15	0.42	-0.05
230426-17	0.67	-0.04
230426-18	0.55	-0.1	-0.23
230426-20	0.69	0.21
230426-22	0.81	0.19
230426-23	0.78	0.02
230426-24	0.73	-0.08
230302-3	0.39	0.16
230302-4	0.5	0.06
230302-5-1	0.6	0	-0.06
230302-5-2	0.39	-0.08	-0.13
230302-8	0.54	0.21	-0.05
Mean	0.60025	0.05025	-0.0892857
StdErr	0.0266205	0.0170387	0.0628225
T-test		1.99864e-26	8.03885e-09

## Sheet: Fig 1D
Fig 1D Exocytosis Data
Green	Green scaled	Red	Red scaled
230.333	0.0726943	153.667	0.0892384	135.222	0.0558476	126.889	0.0390484	NaN	NaN	NaN	NaN	163.889	0.139149	146.778	0.0893502	157.778	0.241321	136.222	0.485098	139.667	0.150794	115.333	0.0414039	175	0.159314	238.222	0.65129	173.667	0.116782	152	0.150509	156.778	0.157326	120.667	0.0403216	990.333	0.069319	497.222	0.0246789	597.556	0.109486	813.111	0.261275	568.556	0.0645827	465.444	0.0703534	803.556	0.122877
245.444	0.148166	146.333	0.0459273	134.556	0.0513239	130.667	0.0679125	NaN	NaN	NaN	NaN	181.667	0.273266	146.222	0.0863892	148.556	0.165455	137.111	0.50678	130.111	0.0749524	115.778	0.0455498	170	0.125656	253.333	0.776751	168	0.0825521	145.222	0.0888909	147.444	0.0668018	123.889	0.0611984	938.889	0.0569225	529.222	0.060217	662	0.14823	977.222	0.338641	551.333	0.0487431	452.889	0.0590933	743.111	0.0761973
235.889	0.100444	150	0.0675828	136.444	0.064148	130.111	0.0636646	NaN	NaN	NaN	NaN	175.111	0.223807	144.889	0.0792904	144.556	0.132548	131.556	0.371293	129	0.0661349	120.556	0.0900655	169	0.118925	243	0.69096	169	0.0885924	148.333	0.117173	156.667	0.156249	126.444	0.0777534	907.667	0.0493989	557.889	0.0920535	742	0.196326	1115.56	0.403855	602.556	0.0958519	568.111	0.162431	778.778	0.103742
241.556	0.128747	150.778	0.0721773	133.444	0.0437706	129.333	0.0577207	NaN	NaN	NaN	NaN	172.889	0.207045	132.333	0.0124242	151.111	0.186474	130.778	0.352317	136	0.12169	118.222	0.0683201	158.778	0.0501158	260.778	0.838564	178	0.142955	149.444	0.127273	152.222	0.11314	125.778	0.0734381	936.889	0.0564405	481.778	0.0075274	717.778	0.181764	905.778	0.304961	576.222	0.071633	534	0.131839	799	0.119358
236.556	0.103775	147.444	0.0524883	139.222	0.0830175	128	0.0475365	NaN	NaN	NaN	NaN	170.667	0.190282	139.667	0.051481	148.111	0.161794	136.889	0.501366	131	0.0820079	115	0.0383014	167.111	0.106209	240.556	0.670669	177.444	0.139596	141.333	0.0535364	151.333	0.104518	119	0.0295204	955.556	0.0609387	505.556	0.0339344	630.889	0.129526	835.222	0.271699	563.556	0.0599843	629.778	0.217738	800.667	0.120646
244.333	0.142617	148.667	0.0597107	133.778	0.0460393	128.778	0.0534804	NaN	NaN	NaN	NaN	164.556	0.144181	145.111	0.0804727	148.111	0.161794	135.333	0.463415	136.556	0.126103	116.778	0.0548666	180.889	0.198955	251	0.757381	163.333	0.0543623	146.667	0.102027	144.778	0.0409462	123.333	0.0575959	1052.11	0.0842056	519.667	0.0496055	687.111	0.163327	908.111	0.30606	629.444	0.12058	663.222	0.247733	822.111	0.137206
242.222	0.132073	153.333	0.0872659	134.667	0.0520778	130.111	0.0636646	NaN	NaN	NaN	NaN	177.889	0.244764	136	0.0319526	152.889	0.201101	136.889	0.501366	132.222	0.0917063	118.111	0.0672859	169.556	0.122668	253.556	0.778603	170.556	0.097991	151.889	0.1495	148.222	0.0743471	123	0.0554382	1039.67	0.081207	538	0.0699655	735.778	0.192585	1284.56	0.483526	597.556	0.0912535	654.444	0.23986	828.333	0.142011
234.222	0.0921177	149.889	0.0669273	135.222	0.0558476	132.889	0.0848887	NaN	NaN	NaN	NaN	171.778	0.198663	139.889	0.0526633	148.889	0.168194	133.111	0.40922	133.444	0.101405	124.222	0.124221	172.444	0.142108	256.111	0.799816	166.667	0.0745005	150.444	0.136364	149.778	0.0894376	120.889	0.0417601	1101.22	0.0960399	490.222	0.016905	626.444	0.126854	1030.44	0.363731	583.333	0.0781729	970.667	0.523468	800.889	0.120817
238.111	0.111541	152.222	0.0807049	136.667	0.0656627	130.111	0.0636646	NaN	NaN	NaN	NaN	169.889	0.184413	137.333	0.0390514	154.667	0.215728	135.444	0.466122	133.222	0.0996429	116.444	0.0517548	162.778	0.0770417	258	0.815499	174.111	0.119464	148.222	0.116164	153.667	0.127154	121.778	0.0475203	1013.67	0.0749418	482.889	0.00876123	682.222	0.160388	602.222	0.161856	631.889	0.122829	932.333	0.489088	814.444	0.131285
236.778	0.104884	149.444	0.0642993	138.556	0.0784937	128.778	0.0534804	NaN	NaN	NaN	NaN	169.778	0.183575	141.556	0.0615408	157.444	0.238573	134.111	0.43361	132.778	0.096119	118.222	0.0683201	164.111	0.0860147	255	0.790591	162.222	0.0476515	142	0.0596	154.778	0.137929	122.556	0.0525613	1026.67	0.0780744	479.667	0.005183	498	0.0496328	557.333	0.140694	614	0.106377	996.778	0.546886	801.111	0.120989
244.333	0.142617	139.222	0.00393308	138.444	0.0777329	127.222	0.0415925	NaN	NaN	NaN	NaN	168.778	0.176031	139.667	0.051481	155.444	0.22212	130.556	0.346902	133.556	0.102294	114.222	0.0310529	162.778	0.0770417	250.222	0.750922	168.222	0.0838931	139.556	0.0373818	158.778	0.176722	122.778	0.0539998	976	0.0658651	591.667	0.129566	659.444	0.146693	871.222	0.28867	649.667	0.139179	970.111	0.52297	804	0.12322
251.667	0.179246	149.556	0.0649608	135.444	0.0573556	126.889	0.0390484	NaN	NaN	NaN	NaN	173.444	0.211231	135.333	0.0284006	147	0.152654	142.333	0.634146	130.778	0.080246	116	0.0476182	165.111	0.0927462	246.444	0.719554	164.889	0.0637609	143.444	0.0727273	155.444	0.144388	122.778	0.0539998	978.333	0.0664273	777.333	0.33576	683.889	0.16139	838.889	0.273427	593.778	0.0877789	957.444	0.511609	809.111	0.127167
235.889	0.100444	143.889	0.0314942	135.556	0.0581163	131.556	0.0747045	NaN	NaN	NaN	NaN	160.111	0.110648	143.778	0.0733739	156.889	0.234007	131.778	0.376707	137.556	0.13404	115.778	0.0455498	173.889	0.151835	261.222	0.84225	181.667	0.165104	135.444	0	152.778	0.118532	118	0.0230409	929.556	0.0546735	741.444	0.295903	631.111	0.129659	732.667	0.223351	600.333	0.0938074	1007.89	0.556851	781.778	0.106059
235.556	0.0987804	150.222	0.0688938	135.667	0.0588703	126.111	0.0331044	NaN	NaN	NaN	NaN	172.778	0.206207	137	0.0372781	144.778	0.134374	134.667	0.447171	132.111	0.0908254	119.889	0.0838512	163.444	0.0815248	272.444	0.935422	163.667	0.0563797	148.111	0.115155	148.556	0.0775863	119.778	0.0345614	981.111	0.0670967	688.889	0.237537	602.111	0.112225	615.667	0.168195	623	0.114654	907.667	0.466966	802.333	0.121932
245.778	0.149834	150.556	0.0708663	129.222	0.0150929	130.556	0.0670645	NaN	NaN	NaN	NaN	174	0.215426	137.778	0.0414213	151.778	0.191961	129.556	0.322512	123.778	0.0246905	118.222	0.0683201	163.889	0.0845203	253.333	0.776751	171.333	0.102684	150	0.132327	148.111	0.0732706	124.889	0.0676779	1005.33	0.0729335	736.667	0.290598	666.778	0.151103	672.444	0.194961	596.667	0.0904359	810.222	0.379571	818.222	0.134203
238.667	0.114318	151.333	0.0754549	133.333	0.0430167	123.667	0.0144321	NaN	NaN	NaN	NaN	180.111	0.261527	139.333	0.0497023	147.222	0.15448	133.556	0.420073	136	0.12169	116.444	0.0517548	163.889	0.0845203	258.444	0.819186	178	0.142955	143.778	0.0757636	150.667	0.0980594	123.889	0.0611984	973	0.0651422	744	0.298742	613.889	0.119306	622.333	0.171337	597.667	0.0913556	753	0.328251	855.778	0.163206
242.667	0.134296	149.667	0.0656163	137.111	0.0686786	130.889	0.0696086	NaN	NaN	NaN	NaN	179.667	0.258178	138	0.0426035	144.889	0.135287	126	0.23578	135.111	0.114635	112.222	0.0124193	165.222	0.0934934	267.667	0.895761	173.667	0.116782	144.333	0.0808091	153.111	0.121762	121	0.0424793	955.556	0.0609387	756	0.312068	555.222	0.0840348	673.222	0.195328	556.778	0.0537507	744	0.320179	841.111	0.151879
230.111	0.0715855	139.667	0.00656104	133.778	0.0460393	131.111	0.0713047	NaN	NaN	NaN	NaN	164.333	0.142498	136.333	0.033726	158.111	0.24406	131.556	0.371293	129.444	0.0696587	117.667	0.0631493	170.333	0.127898	255.778	0.797051	181.778	0.165775	142.222	0.0616182	144.889	0.0420227	119.556	0.033123	954.222	0.0606173	715.889	0.267522	618.444	0.122044	772	0.241894	633.111	0.123953	772.444	0.34569	776.556	0.102026
250.444	0.173138	146.333	0.0459273	130.444	0.0233932	131.333	0.0730008	NaN	NaN	NaN	NaN	171	0.192794	140.222	0.0544366	149	0.169107	137.778	0.523049	133.222	0.0996429	113.222	0.0217361	165.667	0.0964889	254.889	0.78967	173.778	0.117453	147.556	0.110109	158	0.169177	122.556	0.0525613	864.889	0.0390907	817.111	0.379936	718.444	0.182164	761.444	0.236918	546.889	0.044656	675	0.258296	781.889	0.106144
240.889	0.125416	146.111	0.0446162	135.333	0.0566016	128.556	0.0517843	NaN	NaN	NaN	NaN	170.778	0.191119	136.889	0.0366869	148.778	0.167281	135.111	0.458	133.333	0.100524	122.778	0.110767	176.556	0.169788	262.111	0.849631	169.889	0.0939622	148.222	0.116164	151.222	0.103442	124.111	0.0626369	966.667	0.0636162	804.444	0.365868	591.889	0.106079	599	0.160337	552.667	0.0499699	653	0.238565	807.333	0.125794
235.778	0.0998891	150.556	0.0708663	138	0.0747171	129.889	0.0619685	NaN	NaN	NaN	NaN	166.444	0.158424	140.778	0.0573976	156	0.226694	129.333	0.317073	129.778	0.0723095	117.889	0.0652176	166.111	0.0994776	253	0.773986	169	0.0885924	138.222	0.0252545	148.889	0.0808158	123	0.0554382	917.444	0.0517549	828.111	0.392152	581.778	0.1	738.444	0.226075	547	0.0447581	608.556	0.198705	888.778	0.188691
242.778	0.13485	148.556	0.0590552	135.111	0.0550937	131.778	0.0764006	NaN	NaN	NaN	NaN	169	0.177706	135.111	0.0272183	156.556	0.231268	139.111	0.555561	130.111	0.0749524	113.889	0.0279504	170.667	0.130146	260.333	0.834869	174	0.118794	146	0.0959636	151.889	0.109911	121	0.0424793	898.222	0.0471229	710.556	0.2616	697.444	0.169539	910.889	0.30737	598.667	0.0922752	700.556	0.281216	848.333	0.157457
224.556	0.0438413	149.444	0.0642993	131.333	0.0294317	125.444	0.0280085	NaN	NaN	NaN	NaN	169.556	0.1819	131.667	0.0088775	153.444	0.205667	134.444	0.441732	131	0.0820079	116.222	0.0496865	170	0.125656	245.778	0.714025	168	0.0825521	144.667	0.0838455	148.222	0.0743471	121.111	0.0431985	863.667	0.0387962	645	0.188796	646.222	0.138744	851.444	0.279346	586	0.0806256	637.222	0.224414	773.778	0.0998804
230.111	0.0715855	141.222	0.0157441	138.111	0.0754711	134.444	0.096769	NaN	NaN	NaN	NaN	169	0.177706	137.444	0.0396426	149.333	0.171847	132.889	0.403805	126.556	0.0467381	122.889	0.111802	163.111	0.0792832	277.444	0.976935	177.444	0.139596	147.222	0.107073	151.667	0.107758	121.889	0.0482395	822.889	0.0289699	854.556	0.421521	669.889	0.152973	765.333	0.238751	603.444	0.0966685	692.333	0.273841	800.111	0.120216
240.111	0.12153	149.556	0.0649608	136.444	0.064148	130.667	0.0679125	NaN	NaN	NaN	NaN	174.444	0.218775	140.556	0.0562153	145.222	0.138027	129.111	0.311659	129.444	0.0696587	121	0.0942022	167.556	0.109205	275	0.956644	177	0.136914	146.333	0.0989909	148.667	0.0786628	127	0.081356	897.556	0.0469625	943.667	0.520484	653.889	0.143354	751.778	0.232361	632.444	0.123339	713.778	0.293074	886.889	0.187232
223	0.03607	153.111	0.0859549	132.778	0.0392469	128.556	0.0517843	NaN	NaN	NaN	NaN	167.444	0.165968	142.556	0.0668662	147.333	0.155393	137.222	0.509488	130.556	0.0784841	117.444	0.0610716	170.667	0.130146	268.556	0.903142	185.333	0.187248	147	0.105055	157.222	0.161632	123.667	0.05976	930.667	0.0549412	755.444	0.311451	676.778	0.157115	712.667	0.213923	570.111	0.0660128	647.444	0.233582	826.333	0.140467
222.778	0.0349612	148.667	0.0597107	136.222	0.0626401	128.222	0.0492326	NaN	NaN	NaN	NaN	181.444	0.271583	134.889	0.0260361	141.556	0.107868	138.222	0.533878	135	0.113754	129.444	0.172873	167.222	0.106956	251.111	0.758303	177.111	0.137585	139.889	0.0404091	151.111	0.102365	114.444	0	884	0.0436959	815	0.377591	713.333	0.179092	1104.22	0.398512	550.889	0.0483347	735.444	0.312506	786.889	0.110006
228.444	0.0632598	143	0.0262441	133	0.0407548	126.889	0.0390484	NaN	NaN	NaN	NaN	174.667	0.220458	135.444	0.0289917	143.556	0.124321	136	0.479683	139	0.1455	139.333	0.265007	162.222	0.073299	243.889	0.698341	172.111	0.107384	144.444	0.0818182	144.889	0.0420227	122.333	0.0511164	914	0.050925	863.556	0.431516	742.667	0.196727	923.556	0.313342	588.889	0.0832826	668.333	0.252317	882.111	0.183542
231.222	0.0771344	151.333	0.0754549	137.111	0.0686786	129.889	0.0619685	NaN	NaN	NaN	NaN	175.667	0.228002	140.111	0.0538455	151.889	0.192874	132.111	0.384829	129.444	0.0696587	131.444	0.191507	167.889	0.111446	271.444	0.92712	185.333	0.187248	143.333	0.0717182	154.111	0.13146	116.889	0.0158423	941.889	0.0576454	935.778	0.511723	633.444	0.131062	640.889	0.180085	597.667	0.0913556	694.111	0.275436	809.778	0.127682
226.667	0.0543846	152.444	0.0820159	136.889	0.0671707	126.889	0.0390484	NaN	NaN	NaN	NaN	167.889	0.169325	138.222	0.0437857	149	0.169107	135.333	0.463415	129.667	0.0714286	123.889	0.121118	166.667	0.10322	277	0.973249	169.222	0.0899333	143.889	0.0767727	152.667	0.117456	120.444	0.0388767	879.111	0.0425178	772	0.329837	577.778	0.0975956	829.556	0.269027	554.333	0.0515021	670.444	0.25421	802.778	0.122276
242.889	0.135405	146.556	0.0472442	133.111	0.0415087	131.444	0.0738488	NaN	NaN	NaN	NaN	172	0.200338	138.444	0.044968	142.333	0.11426	128.333	0.292683	132.333	0.0925873	124.778	0.129401	165.111	0.0927462	267.333	0.892988	169.444	0.0912743	146.111	0.0969727	152.667	0.117456	123.111	0.0561574	866.667	0.0395191	791.444	0.351431	654.333	0.143621	755.444	0.234089	617.111	0.109238	670.556	0.25431	819.111	0.13489
248.889	0.165371	145.889	0.0433052	129	0.0135849	123.778	0.0152801	NaN	NaN	NaN	NaN	181.667	0.273266	143.222	0.0704129	149.444	0.17276	127.444	0.271	132.333	0.0925873	123.667	0.11905	174.556	0.156325	274	0.948341	173.556	0.116112	139	0.0323273	161.333	0.201501	123.444	0.0583151	842.222	0.0336286	773.778	0.331812	657	0.145224	735.111	0.224504	593.889	0.087881	617.222	0.206477	914.667	0.208684
236.889	0.105438	148.889	0.0610218	137.222	0.0694326	128	0.0475365	NaN	NaN	NaN	NaN	179.111	0.253983	134	0.0213017	144.556	0.132548	130.556	0.346902	135.222	0.115516	131.889	0.195653	179.111	0.186987	273.444	0.943725	170.556	0.097991	147.556	0.110109	158.333	0.172406	124.778	0.0669587	849.667	0.0354226	867.444	0.435834	668	0.151837	820.444	0.264732	594.333	0.0882893	585	0.177578	835.444	0.147503
230.778	0.0749168	145.778	0.0426497	141.667	0.0996251	128.111	0.0483845	NaN	NaN	NaN	NaN	173.222	0.209557	142.444	0.0662697	161.667	0.273314	135.111	0.458	133.222	0.0996429	126.444	0.144923	174.111	0.153329	280.222	1	174.333	0.120805	145	0.0868727	148.889	0.0808158	123.889	0.0611984	875.556	0.0416611	972.444	0.552443	676	0.156647	783.111	0.247132	597.667	0.0913556	602.667	0.193423	838	0.149477
231.556	0.0788025	143.556	0.0295276	134.333	0.0498091	128.556	0.0517843	NaN	NaN	NaN	NaN	178.556	0.249796	136.111	0.0325437	154.889	0.217554	126.333	0.243902	136.222	0.123452	122.333	0.106621	168.889	0.118178	269.667	0.912366	175.222	0.126175	144.556	0.0828364	153.333	0.123915	123.889	0.0611984	873.222	0.0410987	918.222	0.492226	695.111	0.168136	779.889	0.245613	568.556	0.0645827	546.667	0.143199	801.111	0.120989
232.111	0.0815745	144.667	0.0360887	135.778	0.0596242	124.111	0.0178243	NaN	NaN	NaN	NaN	186.222	0.307628	143.667	0.0727828	140.889	0.102381	136	0.479683	134.444	0.109341	124.222	0.124221	171.778	0.137625	270.111	0.916052	174	0.118794	143	0.0686909	154.444	0.13469	124.556	0.0655202	830	0.0306835	868.222	0.436698	716.778	0.181163	693.556	0.204913	568.333	0.0643776	581	0.173991	813.556	0.1306
230.778	0.0749168	147.778	0.0544607	132.889	0.0400008	125.778	0.0305602	NaN	NaN	NaN	NaN	184.778	0.296735	142.222	0.0650875	142	0.111521	133.556	0.420073	135.778	0.119929	124.778	0.129401	165.444	0.0949877	262.667	0.854248	172.333	0.108725	149.667	0.1293	147.778	0.070041	118.889	0.0288012	873	0.0410452	811	0.373149	597.556	0.109486	643	0.18108	601.889	0.0952384	529.444	0.127752	780	0.104685
250.778	0.174806	160.556	0.129922	128.889	0.012831	128.556	0.0517843	NaN	NaN	NaN	NaN	174.222	0.217101	135	0.0266272	149.111	0.17002	136.556	0.493244	132.333	0.0925873	124.222	0.124221	167.667	0.109952	253	0.773986	174.333	0.120805	150.222	0.134345	151.778	0.108834	123.222	0.0568766	837.111	0.032397	807.444	0.3692	640.778	0.135471	543.778	0.134304	587.889	0.0823629	525.111	0.123866	780.667	0.105201
243.444	0.138177	141.111	0.0150886	137.889	0.0739631	124.778	0.0229202	NaN	NaN	NaN	NaN	171.667	0.197826	143.444	0.0715952	143.111	0.12066	134.333	0.439024	130.667	0.0793651	126.222	0.142854	168.889	0.118178	250.556	0.753695	182	0.167116	146.333	0.0989909	145	0.0430992	121.222	0.0439177	852.556	0.0361188	831.444	0.395854	559.556	0.0866404	591.222	0.156671	597.556	0.0912535	518.333	0.117787	753.556	0.0842636
247.889	0.160377	149.778	0.0662718	141.556	0.0988711	129.556	0.0594244	NaN	NaN	NaN	NaN	178.667	0.250634	139.889	0.0526633	147.444	0.156307	136.556	0.493244	134.556	0.11023	122.667	0.109733	177.556	0.176519	269	0.906828	178.111	0.143625	146.333	0.0989909	150.222	0.0937436	124.444	0.0647945	852.222	0.0360383	838.778	0.403998	525.333	0.0660655	540.111	0.132575	583	0.0778666	527.444	0.125959	824	0.138665
238.778	0.114872	148.667	0.0597107	133.333	0.0430167	127.222	0.0415925	NaN	NaN	NaN	NaN	178.333	0.248114	134.111	0.0218929	144.667	0.133461	134.778	0.449878	125.667	0.0396825	128.778	0.166668	173.667	0.150341	262.556	0.853326	182.444	0.169798	143.778	0.0757636	152.556	0.116379	118.667	0.0273627	892.222	0.0456771	936.111	0.512093	504.556	0.0535743	508	0.117437	572.333	0.0680564	554.556	0.150274	750.111	0.0816031
239.889	0.120421	149.222	0.0629883	135.222	0.0558476	128.778	0.0534804	NaN	NaN	NaN	NaN	172.556	0.204532	138.889	0.0473378	150.444	0.180987	134.667	0.447171	140.444	0.15696	134.778	0.222569	167.444	0.108451	247.222	0.726014	188.111	0.204028	151.333	0.144445	147.222	0.0646488	126.889	0.0806368	924	0.0533347	1070.22	0.661032	538.444	0.0739479	494.222	0.110942	608.889	0.101676	489.778	0.0921776	817.667	0.133774
249.667	0.169257	146.889	0.0492107	135.556	0.0581163	126.111	0.0331044	NaN	NaN	NaN	NaN	172.889	0.207045	135.111	0.0272183	145.222	0.138027	133.111	0.40922	131.222	0.0837698	123.444	0.116972	172.556	0.142862	248.556	0.737089	182.111	0.167786	151.111	0.142427	155.222	0.142235	125.111	0.0691163	919.778	0.0523173	1193.89	0.798372	567.111	0.0911825	569.778	0.146561	559.222	0.0559984	492.889	0.0949677	772.556	0.0989367
238.333	0.11265	149.667	0.0656163	143.444	0.111695	129.333	0.0577207	NaN	NaN	NaN	NaN	171.222	0.194469	134.667	0.0248538	147.222	0.15448	133.333	0.414634	135.667	0.119048	118.556	0.0714319	167.667	0.109952	250.778	0.755538	180.111	0.155706	152.333	0.153536	159.222	0.181028	122.889	0.054719	974.444	0.0654902	1375.44	1	575.222	0.0960589	601.667	0.161595	535.778	0.0344374	492.889	0.0949677	758	0.0876955
244.667	0.144285	150.889	0.0728328	137.222	0.0694326	130.333	0.0653607	NaN	NaN	NaN	NaN	180	0.26069	138.778	0.0467467	150.778	0.183734	132.667	0.39839	130.222	0.0758333	127.111	0.151137	164.222	0.0867619	253.111	0.774908	168.556	0.0859105	146.444	0.1	152.889	0.119609	119.111	0.0302396	917.444	0.0517549	1107.89	0.702863	523	0.0646629	503.222	0.115185	564	0.0603927	467.667	0.0723471	769	0.0961905
234.667	0.0943403	150.778	0.0721773	136.889	0.0671707	127	0.0398964	NaN	NaN	NaN	NaN	180.889	0.267396	135.111	0.0272183	148.889	0.168194	125.778	0.230366	134.444	0.109341	129.222	0.170805	165.778	0.0972361	246	0.715868	172.889	0.112083	147.667	0.111118	146.222	0.0549505	121.889	0.0482395	945.667	0.0585558	1078.22	0.669916	545	0.0778893	524.111	0.125033	575.333	0.0708154	460.111	0.0655704	772.667	0.0990224
235.556	0.0987804	155.667	0.101049	133.889	0.0467933	129.778	0.0611205	NaN	NaN	NaN	NaN	179.111	0.253983	138.444	0.044968	144.556	0.132548	130.111	0.336049	129	0.0661349	132.222	0.198755	162.778	0.0770417	253.222	0.775829	174.333	0.120805	150.333	0.135355	149	0.0818923	118.889	0.0288012	862.111	0.0384213	878.778	0.448421	566.667	0.0909156	626.111	0.173118	633.778	0.124566	444.333	0.0514197	754.222	0.0847779
237.222	0.107101	146.444	0.0465828	131	0.0271699	130.556	0.0670645	NaN	NaN	NaN	NaN	178.111	0.246439	139.556	0.0508899	145	0.136201	133.444	0.417341	131.333	0.0846508	126.111	0.14182	176.667	0.170535	246.222	0.717711	166	0.0704716	148.222	0.116164	152.667	0.117456	122.556	0.0525613	847.667	0.0349407	823	0.386476	510.333	0.0570475	543.333	0.134094	573.778	0.0693853	505.444	0.106228	756.889	0.0868376
241	0.12597	147.889	0.0551163	128.333	0.00905435	124.333	0.0195204	NaN	NaN	NaN	NaN	173.444	0.211231	136.333	0.033726	152.444	0.19744	140.556	0.590805	132	0.0899444	138.889	0.26087	168.333	0.114435	241.556	0.678971	173.889	0.118123	147.222	0.107073	156.111	0.150857	124.111	0.0626369	808.667	0.0255429	726.889	0.279739	517.444	0.0613226	535.111	0.130218	567.333	0.063458	429.667	0.0382664	815.556	0.132144
218.333	0.0127608	148	0.0557718	129.556	0.0173615	133.333	0.0882809	NaN	NaN	NaN	NaN	177.333	0.24057	140.667	0.0568064	161.111	0.26874	130.556	0.346902	131.778	0.0881825	128.778	0.166668	171.111	0.133135	235.667	0.630077	181.333	0.163087	149.889	0.131318	150.667	0.0980594	124.444	0.0647945	798.778	0.0231599	780	0.338722	559.111	0.0863729	638.222	0.178828	605.222	0.0983037	416.111	0.0261085	754.222	0.0847779
241.333	0.127633	147.889	0.0551163	129.333	0.0158468	125.222	0.0263124	NaN	NaN	NaN	NaN	184	0.290866	132.556	0.0136118	151.889	0.192874	139.111	0.555561	135.889	0.12081	125.667	0.137684	167	0.105462	251.556	0.761997	188.778	0.208056	146.556	0.101018	150.556	0.0969829	128.444	0.0907124	805.889	0.0248734	791.889	0.351925	598.556	0.110087	879.444	0.292546	564.889	0.0612103	454.111	0.0601892	783.889	0.107689
236.111	0.101552	146	0.0439607	132.111	0.0347163	130.556	0.0670645	NaN	NaN	NaN	NaN	175.889	0.229677	142.444	0.0662697	142.111	0.112434	136.333	0.487805	133.556	0.102294	123.556	0.118016	159.556	0.0553529	240.889	0.673433	177.889	0.142284	144.222	0.0798	152.889	0.119609	124.778	0.0669587	826.111	0.0297463	892.333	0.463475	765.667	0.210555	1067.67	0.381279	572.889	0.0685677	399.111	0.0108619	765	0.0931014
236.111	0.101552	153.333	0.0872659	132.444	0.0369782	128.333	0.0500806	NaN	NaN	NaN	NaN	175.444	0.226319	138.444	0.044968	153.556	0.206588	138	0.528463	129	0.0661349	136	0.233954	170	0.125656	256	0.798894	176.667	0.134903	153.111	0.160609	155.222	0.142235	124.111	0.0626369	925.111	0.0536024	897.222	0.468904	644.222	0.137542	962.222	0.33157	573.778	0.0693853	417	0.0269058	803.222	0.122619
233.333	0.0876777	155.111	0.0977659	135.889	0.0603782	125.444	0.0280085	NaN	NaN	NaN	NaN	179.222	0.254821	141.889	0.0633141	151.444	0.189213	128.111	0.287268	136.778	0.127865	143.667	0.305386	165.111	0.0927462	248.889	0.739854	172.778	0.111412	143.111	0.0697	150.778	0.0991359	121.667	0.0468011	868.889	0.0400546	879.889	0.449655	623.667	0.125184	609.889	0.165471	538.333	0.0367872	424.556	0.0336825	721.667	0.0596368
243.556	0.138736	144.111	0.0328052	137	0.0679246	129.222	0.0568726	NaN	NaN	NaN	NaN	185.889	0.305116	135.556	0.0295881	148.889	0.168194	130.778	0.352317	135.222	0.115516	136.778	0.241203	158.667	0.0493686	245.556	0.712182	184.889	0.184566	142.889	0.0676818	148.333	0.0754236	116.889	0.0158423	793.222	0.0218211	1002.11	0.58539	507.333	0.0552439	686.111	0.201404	524.111	0.0237075	443.333	0.0505229	736.111	0.0707914
244.556	0.14373	149.889	0.0669273	136.667	0.0656627	126.889	0.0390484	NaN	NaN	NaN	NaN	171.222	0.194469	138	0.0426035	151.889	0.192874	132.444	0.392951	129.444	0.0696587	142.778	0.297103	165.111	0.0927462	241.778	0.680814	168.111	0.0832226	148.333	0.117173	151.444	0.105595	124.667	0.0662395	868.556	0.0399743	1049.56	0.638081	560.778	0.0873751	534.667	0.130009	613.778	0.106173	420.889	0.0303937	688.222	0.0338083
236	0.100998	148.889	0.0610218	133.778	0.0460393	130.889	0.0696086	NaN	NaN	NaN	NaN	183.778	0.289191	140.889	0.0579887	150	0.177334	130.444	0.344171	134.778	0.111992	139.333	0.265007	167.222	0.106956	242.667	0.688195	166.889	0.0758414	147.333	0.108082	148.667	0.0786628	124.778	0.0669587	842	0.0335751	1022.44	0.607971	483.333	0.040815	499.333	0.113352	587.222	0.0817495	395.333	0.00747354	798.667	0.119101
223.778	0.0399556	142.778	0.0249331	131.111	0.0279238	130.889	0.0696086	NaN	NaN	NaN	NaN	171.222	0.194469	148	0.0958579	140.556	0.0996413	137.889	0.525756	135.444	0.117278	131.889	0.195653	168.667	0.116683	241.111	0.675276	170	0.0946326	154	0.168691	142.778	0.0215496	121.333	0.044637	850.222	0.0355564	1100.56	0.694719	534	0.0712761	522.889	0.124457	617.667	0.109749	415.889	0.0259094	762.667	0.0912997
224.556	0.0438413	146.444	0.0465828	131.444	0.0301857	129.111	0.0560246	NaN	NaN	NaN	NaN	168.556	0.174356	132.111	0.011242	141.667	0.108781	126.556	0.249341	133.333	0.100524	143	0.299172	161.667	0.069563	229.556	0.57934	167.333	0.0785233	145.556	0.0919273	147.333	0.0657253	122.889	0.054719	908.889	0.0496934	1177.67	0.780356	592.444	0.106413	746.111	0.229689	584.444	0.0791946	452.222	0.0584951	717.333	0.0562898
251.222	0.177024	149.444	0.0642993	132.667	0.0384929	127.778	0.0458404	NaN	NaN	NaN	NaN	172.333	0.20285	135.222	0.0278094	141.889	0.110607	132	0.382122	138.667	0.142857	164.222	0.496893	165.444	0.0949877	242.889	0.690039	174	0.118794	142.778	0.0666727	151.222	0.103442	132.333	0.115911	914.111	0.0509517	1117	0.712982	625.889	0.12652	621.333	0.170866	573.222	0.068874	434.667	0.0427507	739	0.0730225
227.889	0.0604879	147.111	0.0505218	135.778	0.0596242	128	0.0475365	NaN	NaN	NaN	NaN	177.556	0.242252	142.222	0.0650875	145.222	0.138027	137.667	0.520341	135.778	0.119929	153.556	0.39752	170.667	0.130146	239.667	0.663288	161	0.0402704	141.556	0.0555636	154.556	0.135776	124.778	0.0669587	869.556	0.0402153	1050.44	0.639067	667.778	0.151704	644.556	0.181814	609	0.101778	440.333	0.0478323	730.556	0.0665015
234.556	0.0937859	149.556	0.0649608	132.667	0.0384929	127.778	0.0458404	NaN	NaN	NaN	NaN	178.667	0.250634	138.111	0.0431946	141.333	0.106033	134.556	0.444463	148.222	0.21869	160.889	0.46584	171.667	0.136878	244.778	0.705722	164.556	0.0617495	150.222	0.134345	159	0.178875	122.667	0.0532805	883.556	0.0435889	883.222	0.453356	604.222	0.113494	633.111	0.176418	559.889	0.0566119	434.778	0.0428502	759.778	0.0890686
240.556	0.123753	151.222	0.0747994	140.333	0.0905639	125.222	0.0263124	NaN	NaN	NaN	NaN	171	0.192794	141	0.0585798	144.667	0.133461	135.444	0.466122	137.889	0.136683	131	0.18737	161.222	0.0665675	236.222	0.634685	170.444	0.0973145	149.222	0.125255	149.778	0.0894376	124.111	0.0626369	969.889	0.0643926	888.333	0.459032	518.667	0.0620579	597.222	0.159499	614.556	0.106888	428.444	0.0371695	838.778	0.150078
242.778	0.13485	143	0.0262441	136.556	0.0649088	126.889	0.0390484	NaN	NaN	NaN	NaN	170.111	0.186087	134.222	0.022484	149.778	0.175508	132.778	0.401098	135.333	0.116397	151.667	0.37992	182.333	0.208676	249.889	0.748157	170.778	0.0993319	142.444	0.0636364	165.333	0.240294	119.556	0.033123	920.444	0.0524778	891.444	0.462487	614.111	0.119439	639.556	0.179456	603	0.0962602	428.333	0.03707	755.667	0.0858938
230.444	0.0732487	142	0.0203386	137.667	0.0724552	123.556	0.013584	NaN	NaN	NaN	NaN	169.333	0.180218	144.333	0.0763295	153.222	0.20384	125.667	0.227659	150.778	0.238976	152	0.383023	171.444	0.135377	238	0.649447	162.556	0.049669	140.444	0.0454545	160.111	0.18965	121.889	0.0482395	848.556	0.0351549	910.111	0.483218	627	0.127188	864.889	0.285684	651.889	0.141222	387.111	9.95516e-05	723.111	0.0607519
225.778	0.0499446	138.556	0	132.333	0.0362242	129.222	0.0568726	NaN	NaN	NaN	NaN	166.333	0.157586	133.778	0.0201195	145.111	0.137114	130.111	0.336049	148	0.216929	165.556	0.509321	174	0.152582	233.333	0.610699	168.111	0.0832226	146.222	0.0979818	151.111	0.102365	121.111	0.0431985	829.556	0.0305765	788.667	0.348347	758.333	0.206146	735.778	0.224818	566.333	0.0625383	424.444	0.0335821	744.778	0.0774846
237.111	0.106547	146.111	0.0446162	136.778	0.0664167	126.111	0.0331044	NaN	NaN	NaN	NaN	177.889	0.244764	136.778	0.0360958	156.333	0.229433	128.556	0.298122	157.111	0.289238	172.778	0.576607	158	0.0448787	234.111	0.617158	170.556	0.097991	144.778	0.0848545	151.333	0.104518	125.444	0.071274	830.222	0.030737	598.889	0.137587	647.333	0.139412	876.222	0.291027	610.111	0.1028	412.444	0.0228197	838.222	0.149648
227.778	0.0599335	147.333	0.0518328	135	0.0543397	127	0.0398964	NaN	NaN	NaN	NaN	167.778	0.168487	132.333	0.0124242	147.111	0.153567	136.667	0.495951	148.333	0.219571	179.667	0.640791	164.333	0.0875091	237.889	0.648525	167.556	0.0798703	143.889	0.0767727	144.222	0.0355539	126.222	0.076315	844.778	0.0342445	732.889	0.286402	877.333	0.277689	1308.11	0.494631	628.667	0.119866	426.556	0.0354762	783.556	0.107432
245.556	0.148725	144.333	0.0341162	136.111	0.0618861	129	0.0551765	NaN	NaN	NaN	NaN	166.778	0.160943	140.778	0.0573976	158.333	0.245887	139.333	0.560976	140.556	0.157849	164.889	0.503107	167.556	0.109205	247.556	0.728787	175.556	0.128192	141.667	0.0565727	150.667	0.0980594	128.778	0.0928765	867.222	0.0396529	659.222	0.20459	817.111	0.241483	1061.33	0.378293	604.778	0.0978954	402	0.0134529	843.889	0.154025
244.556	0.14373	143.333	0.0282107	132.889	0.0400008	127.444	0.0432886	NaN	NaN	NaN	NaN	160.889	0.116517	135.778	0.0307704	145.667	0.141688	131.778	0.376707	135.667	0.119048	152.444	0.38716	169.778	0.124162	273	0.940039	174	0.118794	144.889	0.0858636	154.889	0.139006	130.889	0.106555	861.333	0.0382338	631.778	0.174112	800.222	0.231329	1123.67	0.407679	610.333	0.103004	406.778	0.0177381	824.556	0.139095
245.889	0.150388	149.889	0.0669273	137.333	0.0701865	124.667	0.0220721	NaN	NaN	NaN	NaN	169.556	0.1819	145.556	0.0828425	153.444	0.205667	128.222	0.289976	135	0.113754	152.444	0.38716	165.889	0.0979833	234.444	0.619923	175.333	0.126845	145	0.0868727	150.444	0.0958967	134.667	0.131034	808	0.0253821	528.222	0.0591064	897.667	0.289914	1212.67	0.449636	609.889	0.102596	401.778	0.0132538	753.556	0.0842636
250.556	0.173697	142.667	0.0242776	132.333	0.0362242	124.889	0.0237682	NaN	NaN	NaN	NaN	175.667	0.228002	144.778	0.0786993	148.778	0.167281	134.333	0.439024	137.444	0.133151	145.444	0.321942	168.222	0.113688	248.333	0.735238	165.333	0.0664428	142.778	0.0666727	141.333	0.00753557	127.778	0.086397	794.889	0.0222228	565.889	0.100938	1111	0.41817	1315.89	0.498298	576.222	0.071633	447.444	0.0542099	808.556	0.126738
244.333	0.142617	143	0.0262441	134.556	0.0513239	129.667	0.0602724	NaN	NaN	NaN	NaN	170.444	0.1886	145.222	0.0810638	147.333	0.155393	131.111	0.360439	129.667	0.0714286	136.111	0.234988	175.667	0.163804	249.222	0.742619	169	0.0885924	145.222	0.0888909	152.556	0.116379	131.444	0.110151	872.556	0.0409382	616.111	0.156713	1100.11	0.411623	1342.11	0.510659	583.111	0.0779687	410.222	0.0208269	764.444	0.092672
256.556	0.203664	148.889	0.0610218	136.333	0.0633941	125.556	0.0288642	NaN	NaN	NaN	NaN	163.444	0.135792	141.444	0.0609443	147.556	0.157228	131.222	0.363146	130.889	0.081127	138.222	0.254656	177	0.172777	257.556	0.811813	172.444	0.109395	151.222	0.143436	149.111	0.0829688	125.111	0.0691163	857.333	0.0372699	653.778	0.198544	1101.11	0.412224	1319	0.499764	646.667	0.13642	397.333	0.00926726	779.333	0.10417
243.222	0.137068	144.556	0.0354331	132.444	0.0369782	124.333	0.0195204	NaN	NaN	NaN	NaN	174.333	0.217938	139.778	0.0520721	149.778	0.175508	133.111	0.40922	133.889	0.104937	138.222	0.254656	180.444	0.19596	247.333	0.726935	173.333	0.114765	142.889	0.0676818	155	0.140082	124.333	0.0640753	836	0.0321293	653.222	0.197927	990.556	0.345759	1226.67	0.456236	581.778	0.0767427	422.889	0.0321874	777.778	0.102969
241.111	0.126525	142.111	0.0209941	136.444	0.064148	123.444	0.0127283	NaN	NaN	NaN	NaN	162.667	0.12993	139.667	0.051481	150.444	0.180987	138.444	0.539293	133.889	0.104937	132.667	0.202901	177.333	0.175018	226.778	0.556275	177.889	0.142284	143.556	0.0737455	154.667	0.136853	120.556	0.0396024	860.444	0.0380196	589	0.126604	1249.56	0.50147	1260.22	0.472055	608.111	0.100961	387	0	743.667	0.0766266
245.556	0.148725	155.333	0.099077	132.889	0.0400008	130.222	0.0645127	NaN	NaN	NaN	NaN	168.556	0.174356	138.333	0.0443769	142.333	0.11426	130.333	0.341463	125	0.0343889	137.444	0.247408	163.889	0.0845203	246.556	0.720484	163	0.0523509	146	0.0959636	153.333	0.123915	124	0.0619177	824.333	0.0293179	569.889	0.10538	926.444	0.307214	1032.11	0.364517	592.222	0.0863479	430.778	0.0392628	765.778	0.0937022
241.222	0.127079	145.667	0.0419942	141.556	0.0988711	129	0.0551765	NaN	NaN	NaN	NaN	175	0.22297	142.667	0.0674573	144.556	0.132548	137.111	0.50678	131.889	0.0890635	136.333	0.237057	165.444	0.0949877	251.667	0.762919	172.111	0.107384	148.667	0.120209	159.111	0.179952	125.667	0.0727189	892.556	0.0457576	559.556	0.0939048	724.889	0.186039	777.889	0.24467	567.222	0.0633559	461.667	0.0669659	815	0.131715
248.333	0.162595	145.889	0.0433052	138	0.0747171	126.333	0.0348005	NaN	NaN	NaN	NaN	157.778	0.0930475	141.333	0.0603532	152.667	0.199274	134.444	0.441732	134.111	0.106698	135.222	0.226706	182.333	0.208676	249.667	0.746314	175.667	0.128863	147	0.105055	148.333	0.0754236	124.778	0.0669587	888.444	0.0447667	649.111	0.193361	718.333	0.182098	962	0.331465	589.667	0.0839981	416.444	0.0264072	793.333	0.114982
251.778	0.1798	150.778	0.0721773	135.778	0.0596242	125.778	0.0305602	NaN	NaN	NaN	NaN	164.889	0.146693	145.222	0.0810638	146.889	0.151741	135.556	0.468854	133.667	0.103175	139.778	0.269153	164.444	0.0882563	238.222	0.65129	181.778	0.165775	146.222	0.0979818	159	0.178875	119.667	0.0338422	854.222	0.0365203	630.333	0.172507	744.667	0.19793	1023.11	0.360274	590.111	0.0844064	434.333	0.0424511	692.111	0.0368116
249.556	0.168703	147.111	0.0505218	139.667	0.0860401	131	0.0704566	NaN	NaN	NaN	NaN	158	0.0947222	140.333	0.0550277	144.889	0.135287	141.778	0.62061	131	0.0820079	142.222	0.291923	169.889	0.124909	241.556	0.678971	170.889	0.100002	149	0.123236	149.667	0.0883611	131.111	0.107993	907.111	0.0492649	608.444	0.148198	1057.22	0.385838	1257.22	0.470641	601.667	0.0950343	393.111	0.00548072	754.444	0.0849494
235.667	0.0993347	145.111	0.0387107	137.889	0.0739631	127.778	0.0458404	NaN	NaN	NaN	NaN	165.667	0.152562	139.556	0.0508899	152.889	0.201101	136.111	0.48239	130	0.0740714	130.444	0.18219	161.333	0.0673147	266.444	0.885607	173.778	0.117453	152.111	0.151518	156.556	0.155173	123.778	0.0604792	863.222	0.038689	549.444	0.0826748	1028.89	0.368804	1313.56	0.497198	589.778	0.0841002	427.556	0.0363731	756.667	0.0866661
241.889	0.13041	144.667	0.0360887	140.111	0.089056	123.333	0.0118803	NaN	NaN	NaN	NaN	166.889	0.161781	143.111	0.0698218	147.667	0.158141	131.222	0.363146	130.778	0.080246	132.889	0.20497	172.222	0.140614	243.111	0.691882	178	0.142955	152.111	0.151518	151.333	0.104518	122.111	0.049678	811.222	0.0261585	502.333	0.030355	894.556	0.288043	966.556	0.333613	604.778	0.0978954	433.667	0.0418538	742.111	0.075425
235.889	0.100444	138.889	0.00196654	133.889	0.0467933	121.778	0	NaN	NaN	NaN	NaN	156.111	0.0804716	144.778	0.0786993	145.111	0.137114	133.444	0.417341	132.556	0.0943571	139.778	0.269153	164.556	0.0890102	251.778	0.76384	167.444	0.0791937	145.556	0.0919273	151.556	0.106681	123.556	0.0590408	839.333	0.0329324	492.889	0.0198669	780.889	0.219706	795.222	0.252842	571.556	0.0673418	423.444	0.0326852	718.889	0.0574914
235.111	0.0965578	139.778	0.00721655	135	0.0543397	130.889	0.0696086	NaN	NaN	NaN	NaN	163.333	0.134954	145.444	0.0822461	147.111	0.153567	128.333	0.292683	132	0.0899444	144.889	0.316771	167.667	0.109952	245.222	0.709409	173.333	0.114765	148.556	0.1192	152	0.110987	121.778	0.0475203	878.111	0.0422768	500.333	0.0281339	620.333	0.12318	726.333	0.220365	591.222	0.0854282	414.889	0.0250126	742.778	0.0759401
243.556	0.138736	156.222	0.104327	137	0.0679246	129.222	0.0568726	NaN	NaN	NaN	NaN	164.889	0.146693	139.111	0.0485201	146.222	0.146254	133.444	0.417341	130.222	0.0758333	139.222	0.263973	166.556	0.102473	241	0.674355	172.222	0.108054	151.889	0.1495	151.667	0.107758	125.778	0.0734381	776.111	0.0176978	531.222	0.0624381	603.778	0.113227	671.778	0.194647	563.111	0.0595751	461.111	0.0664673	800.889	0.120817
232.889	0.0854601	155.889	0.10236	140.556	0.0920786	126.667	0.0373523	NaN	NaN	NaN	NaN	160.556	0.114005	142.667	0.0674573	157.778	0.241321	136	0.479683	134.556	0.11023	151.222	0.375774	167.556	0.109205	239.333	0.660514	170.889	0.100002	153.778	0.166673	149.667	0.0883611	129.333	0.0964726	873.222	0.0410987	504.667	0.0329471	528.556	0.0680032	887.778	0.296475	568.222	0.0642756	457.444	0.0631785	707.333	0.0485671
217.222	0.00721199	150	0.0675828	135.444	0.0573556	126.444	0.0356485	NaN	NaN	NaN	NaN	165.111	0.148367	145.111	0.0804727	142.444	0.115173	138.889	0.550146	128.778	0.064373	146.333	0.330225	171.222	0.133882	240.333	0.668817	171.778	0.105372	144.778	0.0848545	140.556	0	124.778	0.0669587	775.222	0.0174836	499.556	0.027271	677.111	0.157315	685.556	0.201142	580	0.0751076	454	0.0600897	677	0.0251419
227.889	0.0604879	163.444	0.146977	135.667	0.0588703	128.111	0.0483845	NaN	NaN	NaN	NaN	171.556	0.196988	149.556	0.104144	151.444	0.189213	137.889	0.525756	133.556	0.102294	153.333	0.395442	167.333	0.107703	233	0.607934	167.667	0.0805407	143.111	0.0697	144.444	0.0377069	126.667	0.0791984	797.111	0.0227582	475	0	622.333	0.124382	748.222	0.230684	562.444	0.0589616	450.444	0.0569004	729.667	0.0658149
227.889	0.0604879	151.778	0.0780828	138.333	0.076979	130.111	0.0636646	NaN	NaN	NaN	NaN	164.667	0.145018	138.556	0.0455644	149	0.169107	135.222	0.460707	134.222	0.107579	151.667	0.37992	170.556	0.129399	226.111	0.550737	180	0.155035	152.667	0.156573	154.444	0.13469	118.556	0.0266435	842.667	0.0337358	575.111	0.11118	499.111	0.0503008	554.556	0.139385	562.444	0.0589616	465.444	0.0703534	696	0.039815
237.778	0.109878	154.111	0.0918604	136.333	0.0633941	130.556	0.0670645	NaN	NaN	NaN	NaN	163.778	0.138311	135.111	0.0272183	152.333	0.196527	134.222	0.436317	136.778	0.127865	141.778	0.287787	176.333	0.168287	256.333	0.801659	170.556	0.097991	147.444	0.109091	143.889	0.0323244	123.556	0.0590408	881.667	0.0431337	673.889	0.220879	501.778	0.0519042	387.556	0.060657	600.333	0.0938074	467.889	0.0725462	728.556	0.0649569
247.667	0.159268	155	0.0971104	137.444	0.0709405	130.444	0.0662088	NaN	NaN	NaN	NaN	166.889	0.161781	144	0.0745561	158.778	0.249548	129.444	0.31978	130	0.0740714	144.667	0.314703	168	0.112193	244.111	0.700184	169.556	0.0919508	146	0.0959636	149.667	0.0883611	125.444	0.071274	892.333	0.0457039	715.667	0.267276	492.222	0.0461591	349.222	0.0425854	581.222	0.0762314	464.111	0.0691578	753.444	0.0841771
234.667	0.0943403	162	0.138449	136	0.0611322	138	0.123937	NaN	NaN	NaN	NaN	170.778	0.191119	136	0.0319526	160.333	0.26234	137.111	0.50678	130.778	0.080246	141.667	0.286752	170.444	0.128645	221.444	0.511989	165.333	0.0664428	148.333	0.117173	145.222	0.0452522	123.111	0.0561574	852.333	0.0360651	717.222	0.269003	494.111	0.0472948	418.667	0.0753236	571.667	0.0674439	439	0.0466368	754.444	0.0849494
232.889	0.0854601	147.111	0.0505218	139.889	0.0875481	134.556	0.0976247	NaN	NaN	NaN	NaN	165.333	0.150042	136.889	0.0366869	157.667	0.240408	137.889	0.525756	133.111	0.0987619	137.111	0.244305	172.444	0.142108	234.778	0.622696	165.444	0.0671132	142.667	0.0656636	148.444	0.0765001	120.222	0.0374383	822.222	0.0288092	684	0.232108	479.667	0.038611	402.667	0.0677807	592.444	0.0865521	441.444	0.0488287	781.222	0.105629
231	0.0760256	158.333	0.116794	136.111	0.0618861	132.333	0.0806408	NaN	NaN	NaN	NaN	158.444	0.0980718	143.556	0.0721916	157.111	0.235834	135.444	0.466122	133	0.097881	135.444	0.228774	166.333	0.100972	228.222	0.568264	174.778	0.123493	147.222	0.107073	153	0.120685	127.222	0.0827945	842.556	0.0337091	680.778	0.228529	482.444	0.0402805	480.444	0.104447	569.667	0.0656045	448.889	0.0555058	747.333	0.0794578
225.222	0.0471676	159.333	0.122699	141.111	0.0958484	133.444	0.089129	NaN	NaN	NaN	NaN	167.556	0.166813	138	0.0426035	161.556	0.272401	131.111	0.360439	133.778	0.104056	138.111	0.253622	163.778	0.0837731	237.222	0.642988	171.778	0.105372	151.222	0.143436	154	0.130384	127.667	0.0856778	870.333	0.0404025	637.444	0.180404	503.556	0.0529731	381.778	0.0579331	601.556	0.0949322	458.889	0.0644744	772.333	0.0987645
249.444	0.168143	153.889	0.0905494	133.111	0.0415087	127.556	0.0441443	NaN	NaN	NaN	NaN	163.111	0.13328	138.222	0.0437857	153.111	0.202927	131.444	0.368561	127.889	0.0573175	145.111	0.318839	167.111	0.106209	241.778	0.680814	172.778	0.111412	144.778	0.0848545	154.889	0.139006	129.778	0.0993559	834.778	0.0318348	652.778	0.197434	495.333	0.0480294	402.778	0.0678331	550.444	0.0479255	453.778	0.0598906	752.111	0.0831477
244.778	0.144839	176.444	0.223748	143.889	0.114718	128.778	0.0534804	NaN	NaN	NaN	NaN	163.889	0.139149	145.556	0.0828425	155.889	0.225781	128.889	0.306244	125.667	0.0396825	141.889	0.288821	164.667	0.0897574	234.333	0.619001	170.111	0.0953031	151.444	0.145455	153.111	0.121762	123.778	0.0604792	858.111	0.0374574	594.889	0.133144	539.444	0.0745491	439.889	0.0853282	561.333	0.0579399	440.333	0.0478323	763.778	0.0921577
241.667	0.129301	186.667	0.284121	134.222	0.0490552	129.556	0.0594244	NaN	NaN	NaN	NaN	160.667	0.114842	137.333	0.0390514	156	0.226694	131.222	0.363146	133.111	0.0987619	155.778	0.418222	166.556	0.102473	242.222	0.684501	166.111	0.0711421	144.667	0.0838455	152.222	0.11314	132	0.113753	791.667	0.0214464	680.111	0.227789	528	0.0676689	589.667	0.155937	556.111	0.0531373	470.889	0.0752368	690	0.0351814
238.444	0.113204	173.778	0.208004	134.111	0.0483012	125.667	0.0297122	NaN	NaN	NaN	NaN	159.111	0.103104	138.667	0.0461556	155.111	0.21938	139.889	0.574537	134.778	0.111992	154.222	0.403725	168.444	0.115182	241.889	0.681736	169.889	0.0939622	152.444	0.154545	151.778	0.108834	124.444	0.0647945	806	0.0249002	804.222	0.365622	499.778	0.0507018	429.778	0.0805616	597.222	0.0909463	455.111	0.0610861	735.444	0.0702763
248.222	0.16204	188.333	0.293959	136.333	0.0633941	133.111	0.0865848	NaN	NaN	NaN	NaN	155.556	0.0762847	137.556	0.040239	154.889	0.217554	133.444	0.417341	132.667	0.0952381	152.333	0.386125	171.556	0.13613	228.222	0.568264	174.111	0.119464	140.111	0.0424273	144.111	0.0344774	131	0.107274	866.667	0.0395191	908.111	0.480997	516.778	0.0609222	413.222	0.0727566	590.333	0.0846106	444	0.0511211	746.444	0.0787712
226.222	0.0521621	191.222	0.31102	136.444	0.064148	130.778	0.0687606	NaN	NaN	NaN	NaN	161.333	0.119866	142.444	0.0662697	154	0.210241	139	0.552854	140	0.153437	146.778	0.334371	161.889	0.0710574	237.667	0.646682	168.667	0.086581	138.778	0.0303091	149.556	0.0872846	129.222	0.0957534	880.889	0.0429462	771.333	0.329097	478.444	0.0378757	410.444	0.071447	572.778	0.0684656	412.778	0.0231193	697	0.0405873
247.667	0.159268	182.444	0.259182	143.667	0.11321	128.889	0.0543285	NaN	NaN	NaN	NaN	165.667	0.152562	137.111	0.0378692	150.667	0.182821	135.111	0.458	139.889	0.152556	160	0.457557	167.222	0.106956	237.222	0.642988	171.889	0.106043	148.111	0.115155	157.444	0.163785	125.444	0.071274	871.556	0.0406972	783.111	0.342177	471.222	0.0335339	446.111	0.0882614	630.667	0.121705	430.111	0.0386646	770.222	0.0971342
239	0.115981	185	0.274276	137.111	0.0686786	127.444	0.0432886	NaN	NaN	NaN	NaN	163.222	0.134117	138.444	0.044968	154.556	0.214815	140.556	0.590805	131.889	0.0890635	152.111	0.384057	167.444	0.108451	221.333	0.511067	175.111	0.125504	145.889	0.0949545	150.222	0.0937436	128.444	0.0907124	841.889	0.0335484	762.444	0.319225	487	0.0430196	384.111	0.059033	632.556	0.123442	493.667	0.0956655	806.333	0.125022
239.889	0.120421	192.222	0.316926	138.111	0.0754711	128.111	0.0483845	NaN	NaN	NaN	NaN	160.778	0.115679	141.667	0.0621319	157.222	0.236747	135.333	0.463415	134.556	0.11023	148	0.345756	167.778	0.110699	246.778	0.722327	175.778	0.129533	146.778	0.103036	162.778	0.215515	120.556	0.0396024	858.778	0.0376181	707.889	0.258638	461.111	0.0274551	385.778	0.0598188	614.778	0.107092	484.333	0.0872942	738.111	0.0723359
237.667	0.109324	180.556	0.248032	137.444	0.0709405	129.444	0.0585687	NaN	NaN	NaN	NaN	159.889	0.108973	137.444	0.0396426	155.333	0.221207	134.889	0.452585	130.222	0.0758333	151.778	0.380955	169.222	0.120419	239.667	0.663288	181	0.161075	148.556	0.1192	153.889	0.129307	126	0.0748766	867.556	0.0397334	675.778	0.222977	459	0.026186	427.111	0.0793043	618.111	0.110158	449.889	0.0564027	726	0.062983
248.778	0.164817	185	0.274276	139.111	0.0822635	128.444	0.0509286	NaN	NaN	NaN	NaN	161.333	0.119866	134.556	0.0242627	155.556	0.223041	136.556	0.493244	132.222	0.0917063	147.889	0.344722	165.778	0.0972361	250.889	0.756459	171.778	0.105372	149.889	0.131318	148.111	0.0732706	120.556	0.0396024	856.222	0.0370022	699.778	0.24963	511.556	0.0577827	322.556	0.0300143	599	0.0925815	440.667	0.0481318	706.667	0.0480528
248.667	0.164263	180	0.244749	134.778	0.0528318	130.667	0.0679125	NaN	NaN	NaN	NaN	160.556	0.114005	136	0.0319526	153.444	0.205667	142.778	0.645	139.111	0.146381	149.556	0.360253	170.222	0.127151	240.667	0.67159	178.889	0.148324	148.333	0.117173	149	0.0818923	125	0.0683971	862.111	0.0384213	693.444	0.242596	458.889	0.0261192	288.778	0.0140905	607.222	0.100143	468.333	0.0729444	793.111	0.114811
241.778	0.129856	181.889	0.255904	132.111	0.0347163	132.222	0.0797928	NaN	NaN	NaN	NaN	161.444	0.120704	142.778	0.0680484	154	0.210241	139.222	0.558268	129.778	0.0723095	150.333	0.367492	165.778	0.0972361	227.889	0.565499	182	0.167116	143.667	0.0747545	153.333	0.123915	131.778	0.112315	884.667	0.0438566	686.111	0.234452	468.778	0.0320645	285.111	0.0123617	625.333	0.116799	463.444	0.0685596	768.667	0.0959333
239.222	0.11709	190.889	0.309054	134.667	0.0520778	129.444	0.0585687	NaN	NaN	NaN	NaN	170.667	0.190282	139.778	0.0520721	150.778	0.183734	141.222	0.607049	136.667	0.126984	145.444	0.321942	172.556	0.142862	226.556	0.554432	170.889	0.100002	142.778	0.0666727	147.444	0.0668018	129.556	0.0979175	823.444	0.0291037	758.889	0.315277	431.222	0.00948577	334.111	0.0354616	616.556	0.108727	454.778	0.0607874	792.556	0.114382
245	0.145948	171.778	0.196193	138.667	0.0792477	128.889	0.0543285	NaN	NaN	NaN	NaN	162.889	0.131605	138.222	0.0437857	162.222	0.27788	132.778	0.401098	133.111	0.0987619	138.556	0.257768	171.889	0.138372	231.667	0.596867	177.889	0.142284	143.222	0.0707091	151.444	0.105595	139.778	0.16415	824.111	0.0292644	793.778	0.354023	487	0.0430196	313.667	0.0258238	613.333	0.105763	411.778	0.0222224	732.222	0.067788
248	0.160931	174.444	0.211937	133.778	0.0460393	129.222	0.0568726	NaN	NaN	NaN	NaN	163.444	0.135792	134.778	0.0254449	158.444	0.2468	144.778	0.69378	129.111	0.0670159	135.111	0.225672	165.444	0.0949877	233.778	0.614393	174.444	0.121476	148.667	0.120209	145.889	0.051721	139.667	0.163431	873	0.0410452	850.667	0.417202	426.222	0.00647976	296.333	0.0176521	605.667	0.098713	499.333	0.100747	822.444	0.137464
227.333	0.0577109	180.778	0.249343	140.222	0.0898099	125.444	0.0280085	NaN	NaN	NaN	NaN	168.778	0.176031	132.222	0.0118331	164	0.292507	130.667	0.34961	137.889	0.136683	139.444	0.266041	163.222	0.0800304	227.556	0.562735	175.889	0.130204	146.444	0.1	149.889	0.0905141	134.444	0.129589	900.111	0.0475781	790.556	0.350445	497.333	0.0492318	287.333	0.0134093	595.111	0.0890049	493	0.0950673	787.111	0.110177
233.333	0.0876777	181.222	0.251965	135.667	0.0588703	126.667	0.0373523	NaN	NaN	NaN	NaN	168.222	0.171837	133.222	0.0171586	156.556	0.231268	143.111	0.653122	129.111	0.0670159	144.556	0.313669	165.778	0.0972361	216.222	0.468633	167.333	0.0785233	138.667	0.0293	152.889	0.119609	135.444	0.136069	812.667	0.0265067	815.667	0.378332	462.444	0.0282565	299.889	0.0193285	622	0.113734	530.889	0.129048	736.778	0.0713065
236	0.100998	183	0.262465	138	0.0747171	132.222	0.0797928	NaN	NaN	NaN	NaN	159.667	0.107298	135.111	0.0272183	167.556	0.321761	138.333	0.536585	133	0.097881	129.222	0.170805	163.778	0.0837731	228.556	0.571037	170.778	0.0993319	148.222	0.116164	156	0.14978	152	0.243342	861.444	0.0382605	724.889	0.277518	433	0.0105547	303.778	0.0211619	620.778	0.11261	508.889	0.109317	711.333	0.0516562
239.444	0.118199	170.667	0.189632	137.778	0.0732092	126.889	0.0390484	NaN	NaN	NaN	NaN	158.111	0.0955596	141.444	0.0609443	153.889	0.209327	146	0.723585	134	0.105817	133.111	0.207038	171.778	0.137625	223.333	0.527673	171.111	0.101343	147.444	0.109091	153.111	0.121762	140.667	0.169911	878.889	0.0424643	818.778	0.381787	461.556	0.0277226	288.444	0.013933	591.667	0.0858375	494.556	0.0964628	769.889	0.096877
222	0.0310755	165.556	0.159449	138.333	0.076979	129.222	0.0568726	NaN	NaN	NaN	NaN	168	0.170162	141.222	0.0597621	160.667	0.265088	144.667	0.691073	131.111	0.0828889	130.222	0.180122	175.889	0.165298	225.778	0.547973	166.222	0.0718126	140.778	0.0484909	155.556	0.145474	134.556	0.130315	795.444	0.0223565	743.889	0.298618	468	0.0315968	281	0.0104237	602	0.0953405	496.333	0.0980565	687.667	0.0333797
238.111	0.111541	158	0.114827	134.667	0.0520778	127.111	0.0407444	NaN	NaN	NaN	NaN	158.111	0.0955596	139.667	0.051481	158.111	0.24406	138.778	0.547439	132.667	0.0952381	130.111	0.179088	180.444	0.19596	233	0.607934	169.778	0.0932917	148.222	0.116164	156.111	0.150857	134.667	0.131034	817.444	0.0276578	665	0.211007	446	0.0183703	317.444	0.0276044	583.444	0.0782749	503	0.104036	690.778	0.0357822
232.111	0.0815745	156.444	0.105638	139.333	0.0837714	125.444	0.0280085	NaN	NaN	NaN	NaN	175.889	0.229677	143.778	0.0733739	156.222	0.22852	135.222	0.460707	131.333	0.0846508	125.222	0.133538	170.444	0.128645	232.444	0.603318	176.111	0.131545	141.444	0.0545455	150.111	0.0926671	133.556	0.123835	825.889	0.0296928	595.111	0.133391	459	0.026186	463.222	0.096328	562	0.0585533	507.222	0.107822	709.667	0.0503696
231.778	0.0799113	157.444	0.111544	133.111	0.0415087	130.667	0.0679125	NaN	NaN	NaN	NaN	154.556	0.0687408	139.778	0.0520721	161	0.267827	139.778	0.571829	136.222	0.123452	135.889	0.23292	170.222	0.127151	224.222	0.535054	167.556	0.0798703	141.889	0.0585909	154.778	0.137929	131.111	0.107993	792.444	0.0216336	574	0.109946	535.889	0.0724118	555.333	0.139752	575	0.0705092	520.333	0.119581	691.333	0.0362108
227.778	0.0599335	155.222	0.0984215	133.333	0.0430167	127.556	0.0441443	NaN	NaN	NaN	NaN	159.111	0.103104	141.556	0.0615408	159	0.251374	141.444	0.612463	132.111	0.0908254	132.556	0.201867	167	0.105462	241.778	0.680814	169.778	0.0932917	143.667	0.0747545	153	0.120685	129.222	0.0957534	836.556	0.0322633	604.556	0.14388	544.778	0.0777559	446	0.0882091	640.667	0.130902	500.111	0.101445	690.778	0.0357822
223.111	0.0366243	163.556	0.147638	130.667	0.024908	133.778	0.0916807	NaN	NaN	NaN	NaN	162.889	0.131605	140.111	0.0538455	164.667	0.297994	157.333	1	128	0.0581984	127	0.150103	177.333	0.175018	240.556	0.670669	174.111	0.119464	147.222	0.107073	151.222	0.103442	129.111	0.0950341	846.556	0.034673	652.556	0.197187	556.222	0.084636	634.333	0.176994	593.556	0.0875747	475.667	0.079522	715.444	0.054831
230	0.0710312	151.667	0.0774273	136.556	0.0649088	132.111	0.0789448	NaN	NaN	NaN	NaN	162.111	0.125736	146.111	0.0857981	164.111	0.29342	140.667	0.593512	128.444	0.0617222	126.556	0.145966	169.778	0.124162	240.333	0.668817	174.222	0.120135	152.333	0.153536	151.222	0.103442	130.111	0.101514	765.444	0.0151274	696	0.245434	564.556	0.0896465	649.111	0.183961	608.111	0.100961	518	0.117489	691.556	0.036383
215.778	0	163.556	0.147638	143.667	0.11321	130.556	0.0670645	NaN	NaN	NaN	NaN	162.333	0.12741	150	0.106509	162.667	0.281541	140.778	0.59622	130.111	0.0749524	126.889	0.149069	170.778	0.130893	236.889	0.640223	176.889	0.136244	142.111	0.0606091	151.333	0.104518	148.111	0.218144	790.444	0.0211517	696.556	0.246052	596.111	0.108617	1001.56	0.350113	599.444	0.0929898	469.556	0.0740413	743	0.0761115
229.444	0.0682542	169.667	0.183727	137.556	0.0717012	131.778	0.0764006	NaN	NaN	NaN	NaN	152.889	0.0561649	139	0.0479289	145.111	0.137114	135	0.455293	135.444	0.117278	141.333	0.283641	165.222	0.0934934	243.778	0.69742	169.889	0.0939622	148.222	0.116164	151.444	0.105595	148.556	0.221027	724.222	0.00519411	657	0.202123	781	0.219773	972.556	0.336441	602.111	0.0954426	475.444	0.079322	745.778	0.0782569
234.778	0.0948947	159	0.120733	143.778	0.113964	132.667	0.0831926	NaN	NaN	NaN	NaN	158.889	0.101429	149.222	0.102366	158.333	0.245887	135.222	0.460707	129.222	0.0678968	136.889	0.242237	164.889	0.0912518	233.667	0.613472	169.111	0.0892628	139.889	0.0404091	151.889	0.109911	136.111	0.14039	852.778	0.0361723	657.222	0.202369	827.556	0.247763	861.778	0.284218	633.556	0.124362	513.556	0.113503	749.111	0.0808309
234.222	0.0921177	187.111	0.286743	137.889	0.0739631	126.444	0.0356485	NaN	NaN	NaN	NaN	162.667	0.12993	136.778	0.0360958	149.556	0.173681	137.444	0.514902	135.556	0.118167	143.222	0.30124	161.111	0.0658203	234.667	0.621774	178	0.142955	139.222	0.0343455	151.444	0.105595	142.222	0.179986	779.222	0.0184475	691.556	0.240499	859.333	0.266867	835	0.271594	639.444	0.129777	465	0.0699552	760.333	0.0894972
234.667	0.0943403	204.778	0.391076	143.778	0.113964	134.111	0.0942249	NaN	NaN	NaN	NaN	159	0.102266	141.333	0.0603532	157.778	0.241321	137.889	0.525756	131.556	0.0864206	135.889	0.23292	163.667	0.0830259	235.333	0.627304	171.778	0.105372	142.333	0.0626273	142.667	0.0204731	140	0.165589	856.333	0.0370289	721.667	0.273939	752	0.202338	886.333	0.295794	544.889	0.0428167	452.556	0.0587946	756.333	0.0864082
233.778	0.0899002	201.667	0.372703	141.778	0.100379	129.222	0.0568726	NaN	NaN	NaN	NaN	160.444	0.11316	138.111	0.0431946	159.444	0.255026	146.111	0.726293	145.778	0.199294	135.111	0.225672	165.889	0.0979833	233.444	0.61162	172.111	0.107384	143.667	0.0747545	146.889	0.0614192	143.222	0.186466	785.778	0.0200273	727.667	0.280603	871.667	0.274282	1029.22	0.363155	571.222	0.0670346	456.111	0.061983	703.222	0.0453923
242.444	0.133182	259.778	0.715879	139.444	0.0845254	130.778	0.0687606	NaN	NaN	NaN	NaN	160.889	0.116517	139.667	0.051481	158.444	0.2468	137	0.504073	130.222	0.0758333	126	0.140786	153.444	0.0142101	233.222	0.609777	169.667	0.0926212	145.111	0.0878818	141.778	0.0118513	140.889	0.171349	795.333	0.0223298	676	0.223223	1052.89	0.383233	1140.44	0.415588	574.778	0.070305	428.667	0.0373695	717.111	0.0561183
244.889	0.145394	278.889	0.82874	139.444	0.0845254	133.667	0.0908327	NaN	NaN	NaN	NaN	159.444	0.105616	140.667	0.0568064	154.556	0.214815	140.778	0.59622	138.556	0.141976	121.333	0.0973047	166.111	0.0994776	228	0.566421	184.333	0.181208	147.111	0.106064	142.444	0.0183104	153.667	0.254144	780.778	0.0188224	693.556	0.24272	815.889	0.240748	828.667	0.268608	636	0.12661	464.333	0.069357	730.889	0.0667586
245.889	0.150388	271.222	0.783462	136.444	0.064148	131.444	0.0738488	NaN	NaN	NaN	NaN	160.667	0.114842	137.222	0.0384603	155.333	0.221207	133.667	0.42278	138.444	0.141087	120.333	0.0879879	165	0.091999	220.556	0.504616	172.889	0.112083	147.111	0.106064	145.556	0.0484914	181	0.431247	753.778	0.0123162	678.778	0.226308	689	0.164462	567.778	0.145618	611.444	0.104026	449.667	0.0562036	744.889	0.0775704
244.444	0.143171	266.778	0.757218	136.889	0.0671707	130	0.0628166	NaN	NaN	NaN	NaN	157.222	0.088853	138.778	0.0467467	161.333	0.270567	139	0.552854	130.556	0.0784841	123.667	0.11905	164.222	0.0867619	220.667	0.505538	168.111	0.0832226	143.889	0.0767727	148.556	0.0775863	154.889	0.262062	790.111	0.0210714	699	0.248766	607.889	0.115698	490.667	0.109266	571.778	0.0675459	451.778	0.0580969	747.778	0.0798014
266.444	0.253049	307.889	1	138.333	0.076979	129.778	0.0611205	NaN	NaN	NaN	NaN	156.778	0.0855035	135.111	0.0272183	169.444	0.337293	140.889	0.598927	129.889	0.0731905	128	0.15942	165	0.091999	226.333	0.55258	175.444	0.127516	146.889	0.104045	146.444	0.0571035	157.444	0.278617	766.111	0.0152881	724	0.27653	544.111	0.0773549	476.556	0.102614	602.222	0.0955447	415	0.0251121	673.556	0.0224822
257.556	0.208658	278.667	0.827429	135.556	0.0581163	130.444	0.0662088	NaN	NaN	NaN	NaN	161.444	0.120704	147.111	0.0911236	154	0.210241	146.667	0.739854	130.667	0.0793651	118.556	0.0714319	171	0.132388	227.556	0.562735	176.778	0.135573	146.444	0.1	146.222	0.0549505	183.778	0.449246	848.556	0.0351549	686.333	0.234699	520.222	0.0629928	568.222	0.145828	529	0.0282038	429.444	0.0380664	717	0.0560326
265.667	0.249168	286.222	0.872045	141.111	0.0958484	129.111	0.0560246	NaN	NaN	NaN	NaN	153.444	0.0603519	139.444	0.0502934	165.778	0.307134	142.111	0.628732	130.222	0.0758333	119.778	0.082817	164.222	0.0867619	216.111	0.467711	170	0.0946326	141.556	0.0555636	151	0.101289	211.889	0.63139	777.556	0.018046	637.889	0.180899	501	0.0514365	533.778	0.12959	547.667	0.0453715	444.889	0.0519184	799.111	0.119444
250.778	0.174806	295.889	0.929134	136.889	0.0671707	132.667	0.0831926	NaN	NaN	NaN	NaN	151	0.0419144	140.667	0.0568064	156.444	0.230347	140.444	0.588073	127.333	0.0529048	128.333	0.162522	169.111	0.119672	221.444	0.511989	171.778	0.105372	145.556	0.0919273	145.556	0.0484914	216.667	0.662349	877	0.0420091	718.778	0.270731	551	0.0814966	600.667	0.161123	558.222	0.0550788	424	0.0331839	723.444	0.0610091
251.222	0.177024	291.889	0.905512	143.778	0.113964	131.556	0.0747045	NaN	NaN	NaN	NaN	156.222	0.081309	133.556	0.0189373	155.556	0.223041	139.444	0.563683	128.667	0.0634921	130.111	0.179088	161.111	0.0658203	243.667	0.696498	172.444	0.109395	146	0.0959636	156.444	0.154086	232.111	0.762418	835	0.0318883	672.333	0.219151	514.444	0.059519	666.667	0.192237	587.778	0.0822608	430.111	0.0386646	722.222	0.0600654
251.222	0.177024	283.889	0.858267	137.444	0.0709405	133.111	0.0865848	NaN	NaN	NaN	NaN	154.889	0.0712529	137.111	0.0378692	162.889	0.283367	142.111	0.628732	132.222	0.0917063	120.333	0.0879879	160.889	0.0643259	227.778	0.564578	168.667	0.086581	139.889	0.0404091	156.333	0.15301	261.222	0.951041	797.111	0.0227582	672.222	0.219028	613.889	0.119306	695.889	0.206013	575.111	0.0706112	472.889	0.0770305	677.111	0.0252276
250.444	0.173138	276.889	0.816929	141	0.0950945	134.556	0.0976247	NaN	NaN	NaN	NaN	158.667	0.0997541	136.889	0.0366869	157.222	0.236747	138.778	0.547439	134.111	0.106698	123.667	0.11905	166.222	0.100225	243.556	0.695576	168.889	0.0879219	150.111	0.133336	154.333	0.133613	252	0.891288	801.556	0.0238293	701.222	0.251234	545.778	0.0783571	524.667	0.125295	580.222	0.0753117	468.667	0.0732439	710	0.0506267
251.222	0.177024	280.667	0.83924	136	0.0611322	129.556	0.0594244	NaN	NaN	NaN	NaN	157.556	0.0913727	136	0.0319526	157.667	0.240408	140.889	0.598927	131.222	0.0837698	123.333	0.115938	172.889	0.145104	232	0.599631	179.222	0.150336	140.778	0.0484909	152.556	0.116379	245.889	0.851692	780.556	0.0187689	777.667	0.336131	464.444	0.0294589	524.444	0.12519	562.111	0.0586554	480.667	0.0840063	798.333	0.118843
250.556	0.173697	295.111	0.924539	136.444	0.064148	128.889	0.0543285	NaN	NaN	NaN	NaN	145.444	0	135.333	0.0284006	154	0.210241	138.667	0.544732	129.556	0.0705476	124.556	0.127333	159.667	0.0561001	222.111	0.517527	179.556	0.152353	141.333	0.0535364	160.222	0.190726	229.333	0.744418	742.778	0.00966556	713.333	0.264684	509.333	0.0564463	511.889	0.119271	588.333	0.0827713	501.111	0.102342	746.556	0.0788577
244.778	0.144839	295	0.923884	141.778	0.100379	135.556	0.105265	NaN	NaN	NaN	NaN	158.667	0.0997541	138.778	0.0467467	148.444	0.164533	142.556	0.639585	126.333	0.0449683	121.222	0.0962705	175.222	0.160808	235.333	0.627304	178	0.142955	143.222	0.0707091	158.222	0.17133	214.667	0.64939	803.556	0.0243113	702.889	0.253085	449.222	0.0203074	599.333	0.160494	607.556	0.10045	491.778	0.0939713	757.444	0.0872662
255.333	0.197556	294.778	0.922573	137.778	0.0732092	131.667	0.0755526	NaN	NaN	NaN	NaN	150.333	0.0368825	133.444	0.0183408	166	0.30896	144.889	0.696488	132	0.0899444	125.444	0.135606	177	0.172777	227.111	0.55904	173.111	0.113424	141.778	0.0575818	154.222	0.132537	212.778	0.637151	805.444	0.0247662	706.333	0.25691	500	0.0508353	491.111	0.109476	536.222	0.0348458	464.667	0.0696565	748.778	0.0805737
242	0.130965	282.778	0.851706	140.889	0.0943405	145.333	0.179962	NaN	NaN	NaN	NaN	155.667	0.0771221	137.889	0.0420124	159.556	0.255948	137.111	0.50678	130.111	0.0749524	120	0.0848854	172.222	0.140614	224	0.53321	168.222	0.0838931	143.889	0.0767727	158	0.169177	242.889	0.832253	743.556	0.00985303	574.111	0.110069	539.111	0.0743489	522.889	0.124457	592.889	0.0869613	438.444	0.0461381	763.889	0.0922434
256.333	0.20255	269.778	0.774935	134.667	0.0520778	145.778	0.183361	NaN	NaN	NaN	NaN	156.556	0.0838287	137.556	0.040239	161.444	0.27148	140.111	0.579951	128.889	0.065254	119.333	0.0786711	174	0.152582	232.333	0.602396	158.889	0.0275194	150.556	0.137382	153.333	0.123915	236.889	0.793377	744.444	0.010067	670.111	0.216683	521.333	0.0636607	587.333	0.154837	557.333	0.0542612	485.333	0.088191	776.778	0.102197
258.556	0.213653	279.556	0.832679	138.889	0.0807556	149.111	0.208826	NaN	NaN	NaN	NaN	154.778	0.0704155	134.111	0.0218929	162.111	0.276967	140	0.577244	128.667	0.0634921	121.889	0.102485	171.111	0.133135	244.556	0.703879	165	0.0644314	144.222	0.0798	149.556	0.0872846	225.111	0.717062	813.778	0.0267745	669.333	0.215819	572.111	0.0941885	666.444	0.192132	594.444	0.0883914	511	0.111211	758.667	0.0882106
247.111	0.156491	267.111	0.759185	138.556	0.0784937	147.333	0.195242	NaN	NaN	NaN	NaN	164.111	0.140824	132.778	0.0147941	161	0.267827	138	0.528463	130.556	0.0784841	117.444	0.0610716	177.778	0.178014	243.444	0.694646	172.444	0.109395	150.778	0.1394	149.222	0.0840453	233.556	0.771781	812.778	0.0265335	621	0.162142	505.889	0.0543757	550.444	0.137447	612.667	0.105151	520.222	0.119482	728.111	0.0646133
256.556	0.203664	285.333	0.866795	143.889	0.114718	145.667	0.182513	NaN	NaN	NaN	NaN	161	0.117354	135.889	0.0313615	156.556	0.231268	137.444	0.514902	132.444	0.0934683	121.444	0.0983388	164.444	0.0882563	248	0.732473	177	0.136914	146.667	0.102027	148.667	0.0786628	244.889	0.845212	735.556	0.00792527	564.111	0.0989634	534	0.0712761	898.556	0.301556	575.667	0.0711226	534.222	0.132038	742.889	0.0760258
258.222	0.211985	272.889	0.793307	142.333	0.104149	144.333	0.172322	NaN	NaN	NaN	NaN	148.778	0.0251516	133.667	0.0195284	157.222	0.236747	138.222	0.533878	125.778	0.0405635	131.444	0.191507	159.667	0.0561001	249	0.740776	173.556	0.116112	147.778	0.112127	151.222	0.103442	239.111	0.807774	759.889	0.0137888	583.556	0.120558	671.444	0.153908	849.333	0.278351	625.222	0.116697	466.667	0.0714502	782.889	0.106917
247.444	0.158154	278.667	0.827429	143.667	0.11321	159.778	0.290322	NaN	NaN	NaN	NaN	150.444	0.0377199	138.556	0.0455644	161.222	0.269653	139	0.552854	129.778	0.0723095	118.444	0.0703884	171.889	0.138372	246.333	0.718633	178	0.142955	144.333	0.0808091	151.778	0.108834	265.667	0.979842	768.667	0.015904	579.111	0.115622	839.778	0.255111	885	0.295165	579.778	0.0749034	468.444	0.0730439	849	0.157972
249.667	0.169257	281.333	0.843173	152.444	0.172827	161.222	0.301355	NaN	NaN	NaN	NaN	159.889	0.108973	144.556	0.0775171	162.778	0.282454	143.556	0.663976	126.778	0.0485	119	0.0755686	160	0.0583416	262.444	0.852396	166.222	0.0718126	138.889	0.0313182	156.778	0.157326	266.556	0.985603	762.444	0.0144045	570	0.105504	651.667	0.142018	943.667	0.322822	586.333	0.0809319	500.556	0.101844	803.556	0.122877
249	0.165926	281.111	0.841862	144.444	0.118488	167.889	0.352291	NaN	NaN	NaN	NaN	161.444	0.120704	133.778	0.0201195	149.444	0.17276	138.556	0.542024	135.556	0.118167	117.333	0.0600375	167.778	0.110699	253.222	0.775829	164.667	0.06242	144.444	0.0818182	152.778	0.118532	268.778	1	750.333	0.0114861	516.889	0.0465204	735.556	0.192452	987.222	0.343355	564.556	0.060904	503.556	0.104535	777.444	0.102712
263.556	0.238625	272.556	0.79134	142.778	0.107171	162	0.307299	NaN	NaN	NaN	NaN	166.222	0.156749	137.222	0.0384603	159.889	0.258687	144.333	0.682927	136.333	0.124333	125.556	0.136649	168.444	0.115182	244.222	0.701106	163.444	0.0550327	148	0.114145	159.111	0.179952	256.222	0.918644	796.444	0.0225975	531.556	0.062809	760	0.207148	866.111	0.28626	612.667	0.105151	526.667	0.125262	727.556	0.0641847
243.333	0.137622	292.444	0.908789	143.333	0.110941	152.111	0.231746	NaN	NaN	NaN	NaN	159.778	0.108135	136	0.0319526	160.556	0.264175	139.333	0.560976	130.778	0.080246	120.333	0.0879879	166.778	0.103968	231.444	0.595015	174.444	0.121476	149.333	0.126264	156.111	0.150857	228.667	0.740103	758.444	0.0134406	536.889	0.0687316	536	0.0724785	499.778	0.113561	570.889	0.0667283	558	0.153363	753.778	0.084435
263.333	0.237511	289.889	0.893701	139.222	0.0830175	162	0.307299	NaN	NaN	NaN	NaN	155.111	0.0729277	131.889	0.0100598	163.444	0.287933	132.778	0.401098	135.556	0.118167	117.667	0.0631493	170.556	0.129399	248.778	0.738933	174.667	0.122822	161.222	0.234345	156.778	0.157326	236.667	0.791938	702.667	0	528	0.0588599	578.778	0.0981968	504.222	0.115656	581.444	0.0764356	540.444	0.137618	751.333	0.0825468
254.889	0.195338	281.222	0.842517	143.333	0.110941	149.889	0.21477	NaN	NaN	NaN	NaN	154.889	0.0712529	131.889	0.0100598	153.333	0.204753	138.889	0.550146	130.111	0.0749524	115.333	0.0414039	180.889	0.198955	241.444	0.678041	164	0.0583911	151.556	0.146473	151.667	0.107758	233.222	0.769617	767.222	0.0155558	533.111	0.0645359	471.889	0.0339349	435.444	0.0832327	568.778	0.0647869	561.556	0.156552	834	0.146388
254.111	0.191452	281.111	0.841862	138.333	0.076979	137.444	0.119689	NaN	NaN	NaN	NaN	159.667	0.107298	138	0.0426035	158.667	0.248634	138.778	0.547439	134.444	0.109341	114.444	0.0331212	173.778	0.151088	237	0.641144	167.889	0.0818817	153.333	0.162627	158.556	0.174569	222.889	0.702664	813.889	0.0268012	508.444	0.0371417	510	0.0568473	382.778	0.0584045	587	0.0815453	508	0.10852	782.111	0.106316
241.556	0.128747	253.111	0.676507	144.889	0.12151	133.667	0.0908327	NaN	NaN	NaN	NaN	154.111	0.0653837	136.333	0.033726	144	0.127974	139.889	0.574537	129.333	0.0687778	111.889	0.0093168	167.556	0.109205	224.667	0.538748	170.222	0.0959736	143.667	0.0747545	160	0.188573	233	0.768178	770.889	0.0164395	527.222	0.0579958	495	0.0478292	354.111	0.0448902	626.111	0.117515	503.778	0.104734	746	0.0784283
229.444	0.0682542	262	0.729001	134.556	0.0513239	127.667	0.0449923	NaN	NaN	NaN	NaN	145.667	0.00168231	132.222	0.0118331	148.111	0.161794	134.333	0.439024	140.222	0.155198	119.444	0.0797052	180.111	0.193718	246.556	0.720484	165.444	0.0671132	145.667	0.0929364	150.778	0.0991359	236.222	0.789055	825	0.0294786	513.222	0.0424479	478.778	0.0380765	338	0.037295	607.667	0.100552	475.444	0.079322	744.889	0.0775704
256.556	0.203664	270.333	0.778212	134.556	0.0513239	131.667	0.0755526	NaN	NaN	NaN	NaN	150.667	0.0394022	140.444	0.0556189	155.111	0.21938	136.778	0.498659	125.667	0.0396825	116.667	0.0538325	171.556	0.13613	248.889	0.739854	183.556	0.176514	143.778	0.0757636	157.889	0.1681	217	0.664507	736.778	0.00821974	535.778	0.0674978	445.778	0.0182369	462.556	0.096014	590	0.0843044	462.333	0.0675632	740.111	0.0738805
243.778	0.139845	254.667	0.685696	142.556	0.105664	132.444	0.0814889	NaN	NaN	NaN	NaN	149.889	0.033533	134.889	0.0260361	145.111	0.137114	138	0.528463	130.778	0.080246	117.222	0.0590033	173.444	0.148839	239.444	0.661436	170.778	0.0993319	144.667	0.0838455	157.111	0.160555	204.444	0.583151	744.333	0.0100403	560.778	0.0952619	490.667	0.0452242	391.333	0.0624376	577.778	0.073064	453.556	0.0596915	781.111	0.105543
255.667	0.199224	246.889	0.639763	135.889	0.0603782	134.444	0.096769	NaN	NaN	NaN	NaN	152.556	0.0536528	134.333	0.0230751	160	0.259601	137.667	0.520341	129.889	0.0731905	115.444	0.042438	162.333	0.0740462	237.667	0.646682	183.778	0.177855	147.667	0.111118	158.667	0.175646	245.778	0.850973	837.556	0.0325042	562.222	0.0968655	532.778	0.0705415	647.889	0.183385	624.222	0.115778	488.222	0.0907821	741	0.074567
244	0.140954	247.111	0.641074	138.222	0.076225	136.111	0.109505	NaN	NaN	NaN	NaN	164.778	0.145855	141.778	0.062723	154.111	0.211154	131.556	0.371293	131.889	0.0890635	116.556	0.0527983	172.889	0.145104	231.111	0.59225	179.111	0.149665	140.889	0.0495	151.667	0.107758	233.222	0.769617	778.556	0.018287	573.111	0.108958	554.889	0.0838346	607.111	0.164161	613.667	0.10607	465.889	0.0707525	698.889	0.0420461
238	0.110987	246.778	0.639108	139.556	0.0852862	127.889	0.0466884	NaN	NaN	NaN	NaN	153.111	0.0578397	142.444	0.0662697	147.556	0.157228	140.778	0.59622	128.111	0.0590794	112.111	0.0113851	168.444	0.115182	233.222	0.609777	182.222	0.168457	143.889	0.0767727	157.111	0.160555	241.889	0.825774	859.778	0.0378591	592.111	0.130059	508.111	0.0557116	588.556	0.155414	569.333	0.0652973	441.111	0.04853	715.556	0.0549174
242.222	0.132073	241.667	0.608924	142.556	0.105664	128.889	0.0543285	NaN	NaN	NaN	NaN	158.667	0.0997541	135	0.0266272	149.889	0.176421	144.556	0.688366	131.778	0.0881825	110.889	0	170.222	0.127151	232.778	0.606091	171.889	0.106043	144.778	0.0848545	161.222	0.200425	238.111	0.801295	804.333	0.0244985	599.111	0.137833	485.778	0.042285	379.889	0.0570426	581.778	0.0767427	412.333	0.0227202	791.111	0.113266
237.667	0.109324	255.556	0.690946	140.222	0.0898099	127.889	0.0466884	NaN	NaN	NaN	NaN	156.222	0.081309	139.667	0.051481	154	0.210241	137.111	0.50678	130.222	0.0758333	118.222	0.0683201	173.111	0.146598	223.111	0.525829	174.333	0.120805	136.889	0.0131364	160.222	0.190726	236.667	0.791938	790.556	0.0211786	589.444	0.127097	477.889	0.0375421	567.333	0.145409	617	0.109136	431.333	0.0397605	729.778	0.0659006
244.889	0.145394	265.556	0.750001	135.444	0.0573556	127.444	0.0432886	NaN	NaN	NaN	NaN	151.111	0.0427517	134.889	0.0260361	162	0.276054	133.778	0.425488	131.556	0.0864206	115	0.0383014	162.889	0.0777888	221.778	0.514762	178.444	0.145637	148.333	0.117173	154.333	0.133613	232.889	0.767459	785.333	0.0199201	649.444	0.193731	537.556	0.073414	549.889	0.137185	592	0.0861437	407.444	0.0183354	748.889	0.0806594
247.667	0.159268	266.667	0.756563	139.667	0.0860401	127.778	0.0458404	NaN	NaN	NaN	NaN	157.222	0.088853	136.556	0.0349136	156.111	0.227607	138.111	0.531171	128.444	0.0617222	113.444	0.0238044	170.778	0.130893	210.889	0.424355	176.889	0.136244	139.889	0.0404091	157.333	0.162708	229.889	0.748021	799.889	0.0234276	646.111	0.19003	495.444	0.0480962	457.778	0.0937615	608.222	0.101063	451.778	0.0580969	752.333	0.0833191
233.333	0.0876777	260.778	0.721785	132.667	0.0384929	126.778	0.0382003	NaN	NaN	NaN	NaN	156	0.0796343	132	0.0106509	155.222	0.220294	140	0.577244	125.444	0.0379127	113.778	0.0269162	173.444	0.148839	226	0.549816	177.778	0.141614	147.778	0.112127	156.889	0.158402	219.556	0.681068	742.222	0.00953158	596.111	0.134501	527.889	0.0676022	483.444	0.105861	617.778	0.109851	430	0.038565	762.111	0.0908703
233.111	0.0865689	270.778	0.78084	130.778	0.0256619	125.222	0.0263124	NaN	NaN	NaN	NaN	158.333	0.0972344	134.778	0.0254449	153.778	0.208414	141.667	0.617902	124.444	0.0299762	116.889	0.0559008	168.778	0.11743	225	0.541513	168.556	0.0859105	147.778	0.112127	153.778	0.128231	221.556	0.694027	860.556	0.0380466	711.778	0.262957	528.111	0.0677356	477.111	0.102876	590.778	0.0850199	425.778	0.0347785	839.556	0.150679
238	0.110987	261.667	0.727035	137.889	0.0739631	122.111	0.00254414	NaN	NaN	NaN	NaN	157	0.0871782	132.333	0.0124242	157.889	0.242234	133	0.406512	125	0.0343889	115.778	0.0455498	168.222	0.113688	222.778	0.523065	176.556	0.134233	144.667	0.0838455	150.111	0.0926671	211.111	0.626349	816.889	0.0275241	739.111	0.293312	486.333	0.0426186	455.111	0.0925042	570.222	0.0661149	442.667	0.0499256	839.222	0.150421
236.667	0.104329	268.222	0.765746	132.778	0.0392469	130	0.0628166	NaN	NaN	NaN	NaN	152.778	0.0553276	133.778	0.0201195	162.889	0.283367	138.889	0.550146	129.778	0.0723095	117.778	0.0641834	165.667	0.0964889	236.556	0.637458	171.444	0.103355	147.556	0.110109	158.111	0.170253	223.444	0.70626	828.667	0.0303623	774.111	0.332182	516.556	0.0607888	519.667	0.122938	578.111	0.0733703	434.556	0.0426511	798.889	0.119273
234.778	0.0948947	254.111	0.682413	134.111	0.0483012	129.889	0.0619685	NaN	NaN	NaN	NaN	154.222	0.0662211	137.556	0.040239	167.889	0.324501	148.556	0.785927	124.778	0.032627	114.111	0.0300187	163.556	0.0822787	232.556	0.604248	172.444	0.109395	146.111	0.0969727	146	0.0527975	213.333	0.640747	873.222	0.0410987	737.333	0.291337	499.333	0.0504342	456.556	0.0931854	550.111	0.0476192	461.667	0.0669659	820.111	0.135662
233.333	0.0876777	264.667	0.744751	132.111	0.0347163	121.778	0	NaN	NaN	NaN	NaN	159.889	0.108973	142.444	0.0662697	161.444	0.27148	137.667	0.520341	125.778	0.0405635	117.444	0.0610716	159.667	0.0561001	232.667	0.605169	183.778	0.177855	146.333	0.0989909	150.778	0.0991359	226.444	0.725699	825.889	0.0296928	656.444	0.201505	506.333	0.0546427	569.889	0.146614	584.333	0.0790925	450.444	0.0569004	763.778	0.0921577
237.556	0.108769	269.111	0.770996	134.556	0.0513239	130.222	0.0645127	NaN	NaN	NaN	NaN	159.556	0.106461	147	0.0905324	158.556	0.247721	142.444	0.636854	131.889	0.0890635	118.333	0.0693543	171.778	0.137625	259.889	0.831183	183.667	0.177185	149.222	0.125255	150.111	0.0926671	238.111	0.801295	755.556	0.0127447	699.222	0.249013	679.889	0.158985	786.889	0.248913	603.333	0.0965665	441.333	0.0487291	742.111	0.075425
240.111	0.12153	274	0.799868	133	0.0407548	129	0.0551765	NaN	NaN	NaN	NaN	155.667	0.0771221	136.444	0.0343171	161.667	0.273314	140.667	0.593512	129.222	0.0678968	116	0.0476182	169.778	0.124162	241.111	0.675276	160	0.0342301	146.778	0.103036	152.778	0.118532	228.222	0.737219	782.222	0.0191704	596.222	0.134625	578.444	0.097996	542.556	0.133728	549.444	0.0470058	442.889	0.0501247	769.333	0.0964476
247.111	0.156491	255.556	0.690946	142.222	0.103395	130.667	0.0679125	NaN	NaN	NaN	NaN	152.222	0.0511331	142.333	0.0656786	162.778	0.282454	140.667	0.593512	134.556	0.11023	113.222	0.0217361	163.778	0.0837731	238.667	0.654985	162.667	0.0503395	149.667	0.1293	153.333	0.123915	203.889	0.579555	760	0.0138156	718.444	0.27036	679.222	0.158584	1051.44	0.373631	553.333	0.0505824	478.222	0.0818135	712.889	0.0528578
243.333	0.137622	257.444	0.702096	134.333	0.0498091	123.778	0.0152801	NaN	NaN	NaN	NaN	152.556	0.0536528	144.444	0.0769206	159.667	0.256861	143.556	0.663976	126.222	0.0440873	116.667	0.0538325	163.444	0.0815248	249.889	0.748157	174.333	0.120805	149.667	0.1293	147.444	0.0668018	204.778	0.585315	810.444	0.0259711	839.111	0.404368	671.889	0.154175	751.667	0.232309	570.889	0.0667283	471.444	0.0757345	762.889	0.0914712
236	0.100998	255.667	0.691602	138	0.0747171	129.667	0.0602724	NaN	NaN	NaN	NaN	156.889	0.0863409	140.778	0.0573976	153	0.202014	144.444	0.685634	128.444	0.0617222	117.222	0.0590033	166.667	0.10322	229.222	0.576567	165.778	0.0691307	146.667	0.102027	146.667	0.0592662	189.444	0.485959	774.222	0.0172426	928.778	0.503949	663.889	0.149366	884	0.294694	545.111	0.0430208	480.889	0.0842054	775.333	0.101081
241.556	0.128747	260.778	0.721785	136.556	0.0649088	127.778	0.0458404	NaN	NaN	NaN	NaN	160.667	0.114842	143.667	0.0727828	156.111	0.227607	154.667	0.934976	128.778	0.064373	122	0.103519	154.778	0.0231899	228.444	0.570107	163.222	0.0536918	147.889	0.113136	148.111	0.0732706	202.222	0.568753	812.111	0.0263728	963.444	0.542448	593.111	0.106814	525.889	0.125871	603.556	0.0967716	488.111	0.0906825	783.556	0.107432
254.222	0.192007	239.444	0.595796	140.111	0.089056	131	0.0704566	NaN	NaN	NaN	NaN	153.444	0.0603519	144.444	0.0769206	157.333	0.23766	139.889	0.574537	128.333	0.0608413	116.556	0.0527983	165.667	0.0964889	229.111	0.575645	175.333	0.126845	145.222	0.0888909	148.889	0.0808158	211.222	0.627069	848.667	0.0351817	1003	0.586377	523	0.0646629	390.444	0.0620185	533.778	0.0325981	532.444	0.130443	768.222	0.0955897
249.667	0.169257	255.444	0.690285	136.667	0.0656627	129.667	0.0602724	NaN	NaN	NaN	NaN	161	0.117354	139.222	0.0491112	149.222	0.170934	136.444	0.490512	127.778	0.0564365	117.667	0.0631493	170.333	0.127898	246.444	0.719554	158.111	0.0228201	145.667	0.0929364	151.556	0.106681	212.556	0.635712	879.444	0.042598	1010.56	0.594769	527.333	0.0672679	419.667	0.075795	567.333	0.063458	598.111	0.189337	746.556	0.0788577
260.222	0.221974	257.444	0.702096	135.556	0.0581163	126.222	0.0339524	NaN	NaN	NaN	NaN	159.778	0.108135	142.889	0.0686396	157.333	0.23766	136	0.479683	123.778	0.0246905	119.111	0.0766027	154.222	0.0194472	252.889	0.773065	177.556	0.140273	153	0.1596	153.556	0.126078	217.333	0.666665	864.556	0.0390104	932.111	0.507651	522	0.0640617	485	0.106595	606.556	0.0995306	611.222	0.201096	741.222	0.0747385
260.444	0.223082	255.889	0.692913	140.444	0.0913179	128.556	0.0517843	NaN	NaN	NaN	NaN	156.667	0.0846661	137.222	0.0384603	159.778	0.257774	133.444	0.417341	129.889	0.0731905	116.889	0.0559008	169.222	0.120419	264.333	0.86808	170.111	0.0953031	146.111	0.0969727	157.333	0.162708	223.667	0.707705	878.778	0.0424375	1005.22	0.588845	542.444	0.0763527	391.333	0.0624376	540.222	0.0385245	605.111	0.195615	750.778	0.0821182
251.333	0.177578	269.778	0.774935	137.889	0.0739631	124.889	0.0237682	NaN	NaN	NaN	NaN	160.333	0.112322	141.889	0.0633141	152.111	0.1947	138.889	0.550146	126.444	0.0458492	114.222	0.0310529	162.333	0.0740462	249.778	0.747235	166.667	0.0745005	137.222	0.0161636	145.333	0.0463287	230.111	0.749459	875.889	0.0417414	923	0.497532	444.556	0.0175022	289.111	0.0142474	562.556	0.0590646	605.667	0.196114	772.778	0.0991081
248	0.160931	256.444	0.69619	135.889	0.0603782	126.556	0.0365042	NaN	NaN	NaN	NaN	160.222	0.111485	140.556	0.0562153	151.444	0.189213	130.667	0.34961	126	0.0423254	114	0.0289846	162.111	0.0725518	247.333	0.726935	156.556	0.0134275	148.333	0.117173	151.333	0.104518	228.222	0.737219	855.778	0.0368952	898.444	0.470261	476	0.0364064	315.778	0.026819	589.556	0.083896	574.667	0.168311	745.889	0.0783426
259	0.21587	259	0.711285	133	0.0407548	131.222	0.0721527	NaN	NaN	NaN	NaN	154.444	0.0678958	140.778	0.0573976	158.111	0.24406	136.444	0.490512	133.667	0.103175	116.778	0.0548666	167.667	0.109952	234.111	0.617158	163.222	0.0536918	147.111	0.106064	158.556	0.174569	206.444	0.59611	861.222	0.038207	1048.22	0.636599	465.222	0.0299266	354.556	0.0450999	616.222	0.10842	577.778	0.171101	779.556	0.104343
260.222	0.221974	267.667	0.762468	135.333	0.0566016	129.667	0.0602724	NaN	NaN	NaN	NaN	153.444	0.0603519	134.778	0.0254449	153.778	0.208414	138.556	0.542024	124.444	0.0299762	117.667	0.0631493	166.333	0.100972	254.556	0.786905	166.111	0.0711421	140.222	0.0434364	152.444	0.115293	208.222	0.60763	893.889	0.0460788	1024.78	0.610563	468.889	0.0321312	434	0.0825519	575.556	0.0710205	599.556	0.190633	807.667	0.126052
255.889	0.200333	269.667	0.774279	141.333	0.0973564	125.556	0.0288642	NaN	NaN	NaN	NaN	161.889	0.124061	141.889	0.0633141	160.444	0.263253	140.222	0.582659	132.444	0.0934683	118.667	0.0724661	163.667	0.0830259	238.889	0.656828	164.222	0.0597321	147.111	0.106064	152.667	0.117456	210.333	0.621308	872.667	0.040965	939.889	0.516289	464.778	0.0296597	522.222	0.124142	558.444	0.0552829	611.444	0.201295	834.444	0.146731
256.667	0.204218	256.667	0.697507	142.222	0.103395	123.889	0.0161282	NaN	NaN	NaN	NaN	164	0.139986	146.778	0.0893502	165.667	0.306221	132.333	0.390244	127.889	0.0573175	113.667	0.0258821	172.222	0.140614	233.667	0.613472	160.556	0.0375885	143.556	0.0737455	161.111	0.199348	223.667	0.707705	892.222	0.0456771	967.667	0.547138	495.222	0.0479627	342.556	0.0394428	592.667	0.0867572	688.222	0.270154	860.111	0.166552
249.778	0.169812	261.889	0.728346	135.556	0.0581163	126.778	0.0382003	NaN	NaN	NaN	NaN	155.111	0.0729277	138.111	0.0431946	145.333	0.13894	134.778	0.449878	129.889	0.0731905	115.778	0.0455498	163.556	0.0822787	241.667	0.679893	165.222	0.0657723	145.778	0.0939455	155.222	0.142235	213.222	0.640027	920.667	0.0525315	1007.33	0.591189	499.556	0.0505683	392.778	0.0631188	603.556	0.0967716	650	0.235874	802.667	0.12219
252.222	0.182018	267.222	0.75984	133.222	0.0422627	124.778	0.0229202	NaN	NaN	NaN	NaN	157	0.0871782	143.111	0.0698218	155.333	0.221207	135.333	0.463415	130.444	0.0775952	118.111	0.0672859	169.444	0.121914	247.222	0.726014	157.778	0.0208087	145.222	0.0888909	154.444	0.13469	221.111	0.691144	823.222	0.0290502	958.333	0.536772	480.333	0.0390114	368.556	0.0516999	616.889	0.109034	654.556	0.239961	805.222	0.124164
254.556	0.193675	243.889	0.622047	130.889	0.0264159	122.444	0.00508828	NaN	NaN	NaN	NaN	161.111	0.118192	141.333	0.0603532	147	0.152654	140.444	0.588073	129.889	0.0731905	113.667	0.0258821	170.444	0.128645	233.222	0.609777	167.111	0.0771823	147.333	0.108082	160.333	0.191803	233.111	0.768897	824.444	0.0293446	846.111	0.412142	418.111	0.00160341	298.111	0.0184903	548	0.0456778	629.222	0.217239	742.667	0.0758544
261.889	0.230299	268.667	0.768374	138	0.0747171	127	0.0398964	NaN	NaN	NaN	NaN	163.556	0.136637	144.222	0.0757384	158.778	0.249548	141	0.601634	127.444	0.0537857	117	0.056935	165.556	0.0957417	239.778	0.664209	169	0.0885924	146.111	0.0969727	157.556	0.164871	221.667	0.694746	892.444	0.0457306	880.889	0.450765	482.556	0.0403479	302.556	0.0205858	569.667	0.0656045	609.556	0.199602	775.222	0.100996
251.222	0.177024	267.778	0.763124	130.111	0.0211314	126.778	0.0382003	NaN	NaN	NaN	NaN	165.556	0.151725	139.222	0.0491112	154	0.210241	136.556	0.493244	126.556	0.0467381	116.889	0.0559008	164.222	0.0867619	232.333	0.602396	174.333	0.120805	142.222	0.0616182	159.111	0.179952	227.111	0.730021	846.222	0.0345925	910.222	0.483342	445.889	0.0183036	332.889	0.0348856	601.444	0.0948292	618.444	0.207573	810.667	0.128369
242.667	0.134296	243.444	0.619419	131.111	0.0279238	124.667	0.0220721	NaN	NaN	NaN	NaN	163.222	0.134117	142.444	0.0662697	152.222	0.195614	134.556	0.444463	128.111	0.0590794	114.889	0.0372672	167.111	0.106209	221.222	0.510146	166	0.0704716	147.778	0.112127	149.889	0.0905141	229.667	0.746582	856.333	0.0370289	950.556	0.528135	497.556	0.0493659	340.667	0.0385523	571.111	0.0669325	606.667	0.197011	879.889	0.181826
240.556	0.123753	255.444	0.690285	137.111	0.0686786	131.444	0.0738488	NaN	NaN	NaN	NaN	156.222	0.081309	139.667	0.051481	156.889	0.234007	133.667	0.42278	120.667	0	118.222	0.0683201	162.333	0.0740462	225.889	0.548894	166.556	0.07383	157.444	0.2	157.556	0.164871	228.556	0.739383	900	0.0475514	1142.67	0.741486	467.333	0.0311958	376	0.0552092	546.222	0.0440426	604.556	0.195117	753.111	0.0839199
232.778	0.0849058	267.778	0.763124	137	0.0679246	128.111	0.0483845	219.667	0.0719783	163.889	0	157.889	0.0938848	136.444	0.0343171	150.667	0.182821	132.778	0.401098	128.889	0.065254	114.333	0.0320871	166.889	0.104715	210.667	0.422512	171.889	0.106043	152.778	0.157582	155.444	0.144388	231.889	0.760979	866.889	0.0395726	1119.33	0.715573	491.222	0.0455579	454.556	0.0922426	551.778	0.0491523	581.111	0.174091	807.333	0.125794
256.778	0.204773	269.333	0.772307	132	0.0339623	128.111	0.0483845	221.778	0.0810949	170.889	0.0289789	162.333	0.12741	140.333	0.0550277	152.333	0.196527	129.778	0.327927	121.778	0.00881746	120	0.0848854	166.111	0.0994776	223.111	0.525829	175	0.124834	147.222	0.107073	153	0.120685	243.444	0.83585	922.333	0.052933	1061.67	0.651531	438.222	0.0136942	384.111	0.059033	523.111	0.0227878	593.333	0.185052	779.111	0.103999
261.778	0.229745	250.222	0.659446	139	0.0815096	129.222	0.0568726	216.778	0.0595018	179.778	0.065778	154.111	0.0653837	137.889	0.0420124	147.222	0.15448	134.556	0.444463	127.333	0.0529048	115.333	0.0414039	161.111	0.0658203	233.222	0.609777	175.889	0.130204	139.222	0.0343455	159.333	0.182105	245	0.845932	906.778	0.0491847	1125.56	0.722484	482.222	0.0401471	358.556	0.0469857	498.333	0	578.444	0.171699	788	0.110864
247.444	0.158154	257.667	0.703413	137.889	0.0739631	125.667	0.0297122	227.111	0.104126	180.778	0.0699178	153.667	0.0620342	141.111	0.0591709	149.222	0.170934	140.556	0.590805	128.556	0.0626111	116.111	0.0486523	151.333	0	222.667	0.522143	170.333	0.096644	142.889	0.0676818	161.444	0.202578	227.778	0.734342	887.556	0.0445528	970.111	0.549852	497.111	0.0490984	408.889	0.070714	568	0.0640714	595.444	0.186945	751.222	0.0824611
251.556	0.178692	264.111	0.741468	134	0.0475472	125	0.0246163	210.111	0.0307096	194.333	0.126033	149.333	0.0293385	135.667	0.0301793	145	0.136201	137.556	0.517634	129.222	0.0678968	115	0.0383014	158.889	0.050863	224.444	0.536897	163.222	0.0536918	141.333	0.0535364	148.889	0.0808158	247.889	0.864651	855	0.0367077	1034.11	0.620928	466.778	0.0308621	456	0.0929233	594.111	0.0880852	653.333	0.238864	810.556	0.128283
255.222	0.197001	268.889	0.769685	136.111	0.0618861	129.111	0.0560246	206.667	0.0158363	219.111	0.22861	154.556	0.0687408	138.333	0.0443769	149.333	0.171847	134.222	0.436317	130.778	0.080246	120.444	0.089022	157.889	0.0441315	228.444	0.570107	173.222	0.114094	144.111	0.0787909	157.556	0.164871	240.111	0.814254	848.111	0.0350477	1056.33	0.645607	493.333	0.046827	353.222	0.0444711	613	0.105457	574.222	0.167912	806.444	0.125107
245.556	0.148725	250.222	0.659446	133.667	0.0452854	124.333	0.0195204	203	0	213.778	0.206533	157.556	0.0913727	140.444	0.0556189	146	0.144427	136.333	0.487805	124.333	0.0290952	118.222	0.0683201	158	0.0448787	225.667	0.547051	170.333	0.096644	145	0.0868727	154.222	0.132537	252.667	0.89561	831	0.0309244	1006.44	0.590202	500	0.0508353	391.222	0.0623853	556.667	0.0536486	651.333	0.23707	782.222	0.106401
240	0.120976	270.778	0.78084	127	0	123.889	0.0161282	216.111	0.0566213	226.778	0.260351	151.889	0.048621	143.778	0.0733739	144.222	0.1298	138.667	0.544732	131	0.0820079	116.444	0.0517548	156.778	0.0366528	227.444	0.561805	169.222	0.0899333	151.667	0.147482	153.889	0.129307	227.667	0.733623	852	0.0359848	961.778	0.540598	482.667	0.0404146	311.333	0.0247235	561.444	0.058042	616.333	0.20568	769.333	0.0964476
246.667	0.154274	246.889	0.639763	137.222	0.0694326	125	0.0246163	211.222	0.0355076	344.889	0.749312	153.667	0.0620342	130	0	147.889	0.159967	138.889	0.550146	132.222	0.0917063	116.889	0.0559008	162.667	0.0762945	228.556	0.571037	165.333	0.0664428	141.556	0.0555636	161.556	0.203664	237.667	0.798418	818.889	0.0280061	1105.67	0.700396	457.333	0.0251838	292.667	0.0159238	563.556	0.0599843	601.222	0.192127	773.444	0.0996224
243	0.135959	253	0.675852	138.778	0.0800016	129	0.0551765	218.778	0.068139	328.444	0.681232	158.556	0.0989167	135.889	0.0313615	154.778	0.216641	133.222	0.411927	128.222	0.0599603	116.667	0.0538325	167.667	0.109952	230.222	0.584869	154.333	0	150.333	0.135355	142.333	0.0172339	230.222	0.750178	790.444	0.0211517	1022.44	0.607971	463.333	0.028791	302.778	0.0206904	596	0.0898224	564.111	0.158844	762.556	0.091214
237.222	0.107101	253.889	0.681102	141.111	0.0958484	131.333	0.0730008	212	0.0388675	363.889	0.827969	158	0.0947222	139.667	0.051481	153.444	0.205667	135.222	0.460707	124.778	0.032627	113.333	0.0227703	160.444	0.0613304	237.889	0.648525	167.778	0.0812112	146.556	0.101018	159.333	0.182105	237.667	0.798418	867.889	0.0398136	1105.22	0.699901	432.444	0.0102204	278.667	0.00932387	569.444	0.0653994	598	0.189238	790	0.112408
262.111	0.231408	245.333	0.630574	137.778	0.0732092	127.222	0.0415925	225.222	0.0959681	337.111	0.717112	153.333	0.0595145	140.778	0.0573976	145.444	0.139853	139.778	0.571829	129.111	0.0670159	116.556	0.0527983	162.111	0.0725518	232.444	0.603318	161.778	0.0449697	148.333	0.117173	146.778	0.0603427	227.889	0.735062	882.111	0.0432407	1052.78	0.641659	445.444	0.0180361	274.667	0.00743817	581.222	0.0762314	545.333	0.142003	833.333	0.145873
231.889	0.0804657	247.556	0.643702	137.556	0.0717012	129.667	0.0602724	218.111	0.0652585	361.667	0.81877	158.444	0.0980718	136.333	0.033726	145.333	0.13894	133.333	0.414634	129.778	0.0723095	115.667	0.0445157	164.889	0.0912518	226.111	0.550737	168.889	0.0879219	156.333	0.1899	140.889	0.00322953	225.778	0.721383	934.667	0.0559051	946.222	0.523322	473.444	0.0348697	264.444	0.00261877	631.889	0.122829	594.444	0.186048	747.778	0.0798014
253.778	0.189789	234.889	0.568897	144.667	0.120002	123.333	0.0118803	219.333	0.0705359	386.889	0.923185	156.556	0.0838287	138.333	0.0443769	150.556	0.181908	135.889	0.476976	132	0.0899444	114.444	0.0331212	159.444	0.0545989	237.111	0.642066	166.778	0.0751709	159.222	0.216164	151.111	0.102365	226.333	0.72498	887.222	0.0444723	943.889	0.520731	487.444	0.0432866	283.111	0.0114189	595.444	0.0893111	576.333	0.169805	732.667	0.0681317
249.667	0.169257	263	0.734907	135.222	0.0558476	125.444	0.0280085	239.889	0.159309	395	0.956763	158.111	0.0955596	142.556	0.0668662	144.333	0.130713	135.333	0.463415	136	0.12169	116.667	0.0538325	163.333	0.0807776	235.222	0.626382	164.778	0.0630904	145.333	0.0899	151.444	0.105595	225.444	0.719219	870	0.0403223	918	0.49198	461.889	0.0279228	289.333	0.0143521	582.556	0.0774583	562.222	0.15715	713.222	0.053115
239.556	0.118758	266.444	0.755246	133.778	0.0460393	129.444	0.0585687	215.778	0.0551832	399.889	0.977003	157.222	0.088853	136.444	0.0343171	151.889	0.192874	135.778	0.474268	124.778	0.032627	115.222	0.0403697	166.444	0.101719	256.778	0.805354	166.333	0.072483	154.111	0.1697	151.444	0.105595	227.889	0.735062	826.444	0.0298266	958.333	0.536772	428.111	0.00761543	290.444	0.0148759	593.889	0.087881	546.444	0.142999	775.222	0.100996
232.667	0.0843514	241.333	0.606952	132.444	0.0369782	126.556	0.0365042	222.556	0.0844547	382.444	0.904784	156.556	0.0838287	140.556	0.0562153	147.444	0.156307	136.778	0.498659	126.222	0.0440873	116.111	0.0486523	161.556	0.0688158	254.556	0.786905	173.444	0.115435	161.889	0.240409	162.333	0.2112	230.889	0.7545	829	0.0304425	1005.44	0.589092	443.333	0.0167669	272	0.00618087	645	0.134887	615.444	0.204883	768.111	0.0955039
236.556	0.103775	248.111	0.64698	135.111	0.0550937	126.222	0.0339524	230.556	0.119004	390	0.936064	153.222	0.0586771	136.444	0.0343171	148.222	0.162707	137.222	0.509488	130.556	0.0784841	117.333	0.0600375	158.111	0.0456259	243.667	0.696498	171.556	0.104031	157.222	0.197982	153.667	0.127154	227.667	0.733623	849.667	0.0354226	1008.11	0.592053	489.111	0.0442888	273.111	0.00670463	606.111	0.0991213	708.222	0.288091	758.333	0.0879527
240.222	0.122084	258.667	0.709318	141.778	0.100379	130.889	0.0696086	235.444	0.140113	405.444	1	160.333	0.112322	141.778	0.062723	145.889	0.143514	135.778	0.474268	125.889	0.0414444	117.889	0.0652176	163.556	0.0822787	250.333	0.751843	177.222	0.138255	144.333	0.0808091	152.333	0.114217	217.667	0.668829	934.667	0.0559051	907.444	0.480256	463.333	0.028791	307.889	0.0230999	572	0.0677501	726.444	0.304434	794.667	0.116012
242.667	0.134296	265.889	0.751968	135.778	0.0596242	125.333	0.0271604	214.667	0.0503852	394.889	0.956304	157.333	0.0896904	140.222	0.0544366	142.667	0.117008	136.222	0.485098	122.778	0.016754	114	0.0289846	165	0.091999	247.333	0.726935	172.333	0.108725	153	0.1596	143.889	0.0323244	215.333	0.653706	858.222	0.0374841	969.667	0.549359	418.889	0.00207114	292.222	0.0157141	579.889	0.0750055	676.667	0.259791	771.889	0.0984216
236.667	0.104329	238.778	0.591863	137.556	0.0717012	123.556	0.013584	236.444	0.144432	379.778	0.893747	164.222	0.141661	142.667	0.0674573	149.222	0.170934	136	0.479683	125.667	0.0396825	116.111	0.0486523	154.889	0.0239371	235.556	0.629155	170.889	0.100002	160.333	0.226264	147.556	0.067888	213	0.638589	814.333	0.0269082	986.333	0.567868	461.778	0.0278561	299.667	0.0192238	560.444	0.0571223	671.778	0.255406	729.111	0.0653855
255.444	0.19811	245.222	0.629919	138.333	0.076979	130.222	0.0645127	224.667	0.0935713	374.778	0.873048	161.667	0.122386	157	0.143787	146.556	0.149001	141	0.601634	131.556	0.0864206	117	0.056935	166.556	0.102473	250.667	0.754616	172.111	0.107384	167.444	0.290909	154.111	0.13146	210.556	0.622753	811.778	0.0262925	1026.11	0.612044	478.111	0.0376755	300.222	0.0194855	568.556	0.0645827	709.333	0.289088	787.667	0.110606
255.667	0.199224	230.333	0.541991	140.222	0.0898099	127.778	0.0458404	217.556	0.0628617	357.667	0.802211	159	0.102266	166	0.191716	144.556	0.132548	136.222	0.485098	131.444	0.0855317	115.333	0.0414039	161	0.0650731	246.333	0.718633	162.556	0.049669	158.333	0.208082	143.222	0.0258556	213.333	0.640747	900.444	0.0476584	1092.78	0.686082	497.222	0.0491651	368.667	0.0517522	564.111	0.0604948	742	0.318386	830.889	0.143985
251	0.175915	235.667	0.573491	129.222	0.0150929	128	0.0475365	234.667	0.136757	352.667	0.781511	157.556	0.0913727	151.111	0.112425	146.889	0.151741	135.889	0.476976	127.778	0.0564365	113	0.0196678	165.222	0.0934934	253.556	0.778603	164.444	0.061073	159.778	0.221218	152.444	0.115293	210.222	0.620589	939.778	0.0571367	1038.44	0.62574	480.444	0.0390781	387.444	0.0606042	592.333	0.08645	791.444	0.36273	796.778	0.117643
247.667	0.159268	249.889	0.65748	137.889	0.0739631	128	0.0475365	213.111	0.0436655	355.111	0.791629	160.778	0.115679	153.444	0.12485	149.333	0.171847	137.556	0.517634	133.667	0.103175	119	0.0755686	160.556	0.0620843	232.333	0.602396	168.667	0.086581	166.444	0.281818	150.222	0.0937436	212.778	0.637151	889.111	0.0449275	1096.11	0.689783	496.667	0.0488314	459.778	0.0947044	587.333	0.0818516	778.111	0.350772	782.444	0.106573
244.667	0.144285	253.667	0.679791	136.444	0.064148	123.667	0.0144321	218.222	0.0657379	339.556	0.727234	147.333	0.0142506	162.889	0.175148	146.222	0.146254	135.111	0.458	129.556	0.0705476	117.667	0.0631493	160.333	0.0605832	259.444	0.827488	172.444	0.109395	165.778	0.275764	157.222	0.161632	214.222	0.646507	878.222	0.0423035	1006.22	0.589956	543.889	0.0772214	582.333	0.15248	568.667	0.0646848	730.667	0.308222	800.222	0.120302
245.333	0.147611	254	0.681757	137.111	0.0686786	125.444	0.0280085	212.111	0.0393469	374.778	0.873048	154.778	0.0704155	164.556	0.184026	149.222	0.170934	130.222	0.338756	131.667	0.0873016	121.222	0.0962705	166.333	0.100972	251.778	0.76384	166.444	0.0731535	174.444	0.354545	155.778	0.147627	227.444	0.732178	881.444	0.0430799	1197.67	0.802567	565.333	0.0901136	609.667	0.165366	596.444	0.0902308	771.444	0.344793	694.556	0.0386998
237.778	0.109878	257.333	0.70144	139	0.0815096	128.111	0.0483845	215.667	0.0547038	334.889	0.707913	153.111	0.0578397	179.444	0.263311	150.556	0.181908	137.889	0.525756	129.222	0.0678968	120.333	0.0879879	165.222	0.0934934	235.778	0.630999	168.778	0.0872514	161.333	0.235355	151.556	0.106681	216	0.658027	909.222	0.0497736	1175.33	0.777764	553.667	0.0831	625.111	0.172647	529.778	0.0289194	755.889	0.330842	790.444	0.112751
243	0.135959	250.889	0.663385	138	0.0747171	128.111	0.0483845	223.111	0.0868516	348.778	0.765412	151	0.0419144	162.778	0.174557	147.778	0.159054	135.556	0.468854	127.556	0.0546746	120.889	0.093168	155	0.0246843	234	0.616237	162.778	0.0510099	182.333	0.426264	142.444	0.0183104	224.556	0.713466	867.778	0.0397868	1197.89	0.802814	589.778	0.10481	559.222	0.141585	572.556	0.0682615	759.444	0.33403	752.111	0.0831477
242	0.130965	246.333	0.63648	134.333	0.0498091	123.444	0.0127283	210.333	0.0316684	346.333	0.75529	166.111	0.155911	169	0.207692	140.222	0.0968936	131.556	0.371293	127.667	0.0555556	126.556	0.145966	162.667	0.0762945	235.889	0.63192	177.111	0.137585	182.889	0.431318	156.444	0.154086	219.889	0.683226	917.556	0.0517819	1174.56	0.776901	512.333	0.0582499	415.444	0.0738042	582	0.0769469	763.556	0.337718	820	0.135576
243.667	0.13929	246.111	0.635169	131.889	0.0332084	128.222	0.0492326	232.889	0.129079	340.667	0.731833	159.667	0.107298	189.222	0.315383	142.778	0.117921	128.444	0.29539	128.778	0.064373	120.444	0.089022	163.778	0.0837731	234.222	0.61808	169.333	0.0906038	178	0.386873	152	0.110987	226.667	0.727144	877.222	0.0420626	1178.22	0.780972	455	0.0237812	396.889	0.0650568	598.444	0.0920701	764.444	0.338515	778.556	0.10357
239	0.115981	231	0.54593	136.222	0.0626401	127.111	0.0407444	220.778	0.0767762	324.556	0.665136	168.778	0.176031	220.444	0.481654	140.556	0.0996413	133.778	0.425488	130.111	0.0749524	118.889	0.0745344	167.222	0.106956	233.222	0.609777	172.333	0.108725	163.333	0.253536	146.111	0.053874	216.778	0.663068	924.556	0.0534687	1225	0.832922	507.889	0.0555781	383	0.0585092	604.333	0.0974861	769.333	0.3429	768.778	0.096019
252.889	0.185349	238.667	0.591208	137.444	0.0709405	125	0.0246163	219.889	0.072937	347.667	0.760812	179.333	0.255658	216.889	0.462722	144.111	0.128887	132.222	0.387537	131.667	0.0873016	128.667	0.165634	162.889	0.0777888	232.556	0.604248	175.778	0.129533	171.111	0.324245	156	0.14978	225.333	0.7185	888.556	0.0447937	1098.67	0.692622	538.444	0.0739479	374.333	0.0544233	588.111	0.0825671	740.222	0.316791	766.667	0.0943888
250.667	0.174252	257.556	0.702757	138.778	0.0800016	127	0.0398964	229	0.112284	343.444	0.74333	169.444	0.181056	230.333	0.534317	141.667	0.108781	131	0.357732	133.667	0.103175	124.111	0.123187	164.667	0.0897574	235.222	0.626382	170.556	0.097991	159.778	0.221218	157.667	0.165947	199	0.547877	885.556	0.0440708	1106.22	0.701012	488.333	0.043821	336.111	0.0364045	636.667	0.127223	763.111	0.337319	791.778	0.113781
268.667	0.264152	255.889	0.692913	134	0.0475472	126.667	0.0373523	216.778	0.0595018	351.556	0.776912	171	0.192794	251.667	0.64793	144.111	0.128887	141.778	0.62061	131.111	0.0828889	126	0.140786	159.667	0.0561001	241.556	0.678971	182	0.167116	153	0.1596	159.778	0.18642	228.556	0.739383	861.333	0.0382338	1157.56	0.758022	470.222	0.0329327	272.222	0.00628553	569.556	0.0655024	779.667	0.352168	748.222	0.0801443
251	0.175915	259.333	0.713251	142.333	0.104149	125.667	0.0297122	216.222	0.0571007	352.667	0.781511	172.444	0.203687	274.333	0.768636	143	0.119747	145.111	0.701902	129.222	0.0678968	127.778	0.157351	163.556	0.0822787	221.444	0.511989	170.111	0.0953031	156.889	0.194955	160	0.188573	206.111	0.593952	878.444	0.042357	1185.33	0.78887	493	0.0466268	268.667	0.00460961	594.333	0.0882893	730.111	0.307723	720.889	0.0590359
244.444	0.143171	251.556	0.667324	136.556	0.0649088	129.333	0.0577207	228.778	0.111325	335.667	0.711134	162.778	0.130767	280.111	0.799407	154.222	0.212067	138.889	0.550146	138.444	0.141087	124.333	0.125255	159.222	0.0531046	233.333	0.610699	170.111	0.0953031	164.222	0.261618	152.444	0.115293	206.111	0.593952	915.222	0.0512194	1209.33	0.815523	436.333	0.0125585	258.889	0	596	0.0898224	801.667	0.371899	767.556	0.0950753
246.222	0.152051	252	0.669946	131.333	0.0294317	126.444	0.0356485	225.778	0.0983693	346.111	0.754371	171.556	0.196988	297.333	0.891121	146	0.144427	137.111	0.50678	129.778	0.0723095	121.222	0.0962705	165.889	0.0979833	220.444	0.503686	175.222	0.126175	162	0.241418	148.778	0.0797393	208.778	0.611233	955.444	0.0609117	1141.89	0.740622	415.444	0	273.111	0.00670463	578.111	0.0733703	767	0.340807	742.778	0.0759401
237.222	0.107101	244.556	0.625985	136.444	0.064148	134.222	0.0950729	226.778	0.102688	357.889	0.80313	181.111	0.269071	317.778	1	137.111	0.0713005	133.333	0.414634	127.111	0.0511429	119.333	0.0786711	167.778	0.110699	228.778	0.57288	178.444	0.145637	159.667	0.220209	151.556	0.106681	216.667	0.662349	917.333	0.0517281	1151.11	0.750864	447	0.0189715	276.667	0.00838102	583.333	0.0781729	789.556	0.361037	767.222	0.0948174
245.222	0.147057	248.333	0.648291	141.222	0.0966024	132.333	0.0806408	223.667	0.0892527	364.333	0.829807	167	0.162618	239.778	0.584616	144	0.127974	136.889	0.501366	127.778	0.0564365	125	0.131469	174.111	0.153329	226.889	0.557197	172.889	0.112083	160.444	0.227273	151.111	0.102365	234.778	0.779699	934.667	0.0559051	1232.22	0.840943	466	0.0303944	267.444	0.00403305	595.556	0.0894141	794.889	0.36582	747.222	0.0793721
250	0.17092	245.222	0.629919	143.556	0.112456	133.556	0.0899846	227.444	0.105564	376.111	0.878566	172.222	0.202013	255.111	0.666271	151.222	0.187387	143	0.650415	129	0.0661349	128.111	0.160454	157.778	0.0433843	220.667	0.505538	169.778	0.0932917	160.333	0.226264	149.444	0.0861984	220.778	0.688986	988.333	0.068837	1151.11	0.750864	427.556	0.00728176	283.444	0.0115759	619.778	0.111691	731.444	0.308918	740.444	0.0741376
247.444	0.158154	245.222	0.629919	142.222	0.103395	155.444	0.25721	221.889	0.0815742	367.889	0.844528	173.778	0.213751	244.444	0.609464	147.333	0.155393	134.778	0.449878	129.778	0.0723095	127.556	0.155283	163.444	0.0815248	230	0.583026	173.444	0.115435	160.333	0.226264	156.333	0.15301	223.889	0.709144	879.667	0.0426517	1173.11	0.775296	474.222	0.0353375	264.222	0.00251412	601	0.0944208	743.444	0.319681	848.111	0.157285
253.111	0.186458	246.889	0.639763	150	0.156227	168.333	0.355683	228.111	0.108445	383.444	0.908923	172.667	0.20537	249.667	0.637279	138.889	0.0859275	140.222	0.582659	140.444	0.15696	137.444	0.247408	159.444	0.0545989	241.222	0.676198	168.667	0.086581	178	0.386873	162.667	0.214439	223.778	0.708425	891.333	0.0454629	1198	0.802937	464.222	0.0293254	280.889	0.0103714	595.889	0.0897204	726.778	0.304734	780.444	0.105028
246.889	0.155383	232.111	0.552491	140.444	0.0913179	180.333	0.447364	225.444	0.0969269	352.556	0.781052	163.111	0.13328	248.778	0.632545	149.556	0.173681	143.889	0.672098	132.111	0.0908254	134.333	0.218423	167.667	0.109952	229.556	0.57934	173.667	0.116782	178.444	0.390909	149.333	0.0851219	229.889	0.748021	983.444	0.0676589	1231.89	0.840573	445.444	0.0180361	261.222	0.00109984	583.556	0.0783779	757.333	0.332137	805.222	0.124164
245.556	0.148725	248.556	0.649608	146.778	0.134341	178.111	0.430388	222.444	0.083971	349.222	0.76725	173.667	0.212914	255.889	0.670414	145.778	0.142601	141.111	0.604341	136.222	0.123452	138	0.252588	162.222	0.073299	236	0.632842	181.111	0.161746	172.111	0.333336	142.444	0.0183104	235.111	0.781856	962	0.0624916	1220	0.82737	459.444	0.0264529	282.444	0.0111044	576.667	0.0720423	757.222	0.332038	791	0.11318
242.556	0.133742	251	0.664041	144.444	0.118488	181.778	0.458404	218.556	0.0671803	327.222	0.676173	164.667	0.145018	259.889	0.691716	144.222	0.1298	153.889	0.916	132.333	0.0925873	128.444	0.163556	165.111	0.0927462	222.778	0.523065	168.667	0.086581	186.333	0.462627	163.222	0.219821	231	0.755219	930.222	0.054834	1261	0.872903	453.444	0.0228457	277	0.008538	613.556	0.105968	783.556	0.355656	779.667	0.104428
246	0.150942	248.222	0.647635	144.444	0.118488	184.667	0.480476	220	0.0734164	348.444	0.764029	176.667	0.235546	271.444	0.753251	151.556	0.190135	144	0.674805	131.667	0.0873016	138.556	0.257768	155.222	0.0261787	217.667	0.48063	170.111	0.0953031	184.111	0.442427	153.778	0.128231	228.889	0.741541	956.667	0.0612065	1251.89	0.862784	454.556	0.0235142	271.778	0.00607621	595.333	0.089209	793.333	0.364424	761.778	0.0906132
248.222	0.16204	256	0.693568	149.556	0.153211	180.111	0.445668	209.556	0.0283128	353.667	0.785651	174.889	0.222133	272.222	0.757394	141.556	0.107868	146.333	0.731707	135.111	0.114635	138.111	0.253622	165.778	0.0972361	214	0.450184	180	0.155035	188.778	0.484855	160.556	0.193966	230.556	0.752342	889.778	0.0450882	1153.67	0.753703	456.111	0.0244491	262.889	0.00188571	551.778	0.0491523	791.444	0.36273	782.333	0.106487
250.778	0.174806	239.222	0.594485	150.889	0.162265	180.333	0.447364	221.111	0.0782143	299.667	0.5621	170.333	0.187762	258.222	0.682838	128.444	0	130.667	0.34961	136.778	0.127865	154.778	0.408905	160.556	0.0620843	215	0.458487	187.778	0.202016	180.556	0.410109	155.889	0.148704	209.111	0.61339	884.444	0.0438029	1109.78	0.704961	476.889	0.0369409	274.222	0.00722838	629.111	0.120274	805.111	0.374987	763	0.0915569
230	0.0710312	258	0.705379	149.333	0.151696	178.667	0.434635	226.111	0.0998074	335.556	0.710675	162.444	0.128248	258.333	0.683429	137.444	0.0740399	134	0.430902	141.556	0.165786	190.667	0.743276	166.667	0.10322	221.444	0.511989	172.889	0.112083	181.222	0.416164	160.778	0.196119	218	0.670986	903.556	0.0484083	1259	0.870682	469.444	0.0324649	412.778	0.0725473	625.778	0.117209	814.778	0.383657	771.556	0.0981644
241.667	0.129301	236	0.575458	142.889	0.107925	180.222	0.446516	224.778	0.0940507	322.667	0.657316	174	0.215426	250.333	0.640826	141	0.103294	129.889	0.330634	157.889	0.295413	176.111	0.60766	165.556	0.0957417	216.111	0.467711	188	0.203357	177.333	0.380809	157.778	0.167024	211.222	0.627069	965	0.0632145	1226.22	0.83428	491.556	0.0457587	451.444	0.0907755	588.778	0.0831805	755	0.330045	790.222	0.11258
248.667	0.164263	243.778	0.621391	150.222	0.157735	180.778	0.450764	242	0.168426	342.111	0.737811	163.778	0.138311	241.222	0.592306	133.889	0.0447942	126.222	0.241195	142.111	0.17019	160.667	0.463772	165.778	0.0972361	226.778	0.556275	178	0.142955	190.333	0.498991	152	0.110987	216.333	0.660185	964.444	0.0630805	1213.89	0.820583	533	0.0706749	561	0.142423	602.333	0.0956468	677.444	0.260488	768.444	0.0957611
253.444	0.188121	234.111	0.564302	155.111	0.190943	181.111	0.453308	217.333	0.0618986	329.444	0.685372	165.667	0.152562	249.667	0.637279	141.444	0.106947	136.778	0.498659	141.444	0.164897	158.111	0.439958	161.222	0.0665675	230.444	0.586712	180.778	0.159734	196	0.550509	154.444	0.13469	208.333	0.608349	925	0.0535756	1180.33	0.783317	480.667	0.0392122	539.222	0.132156	633.333	0.124157	707.222	0.287195	731.889	0.0675309
253.778	0.189789	237.778	0.585958	146.778	0.134341	176.333	0.416804	236.667	0.145395	340.556	0.731374	171.778	0.198663	247.333	0.62485	138.222	0.0804403	133.889	0.428195	145.333	0.195762	175	0.597309	157.444	0.041136	208.111	0.40129	176	0.130874	170.667	0.320209	150.444	0.0958967	209.333	0.614829	941.667	0.0575919	1164	0.765178	480.444	0.0390781	396.444	0.0648471	590.111	0.0844064	746.778	0.322671	716.444	0.0556032
235.444	0.098221	245.778	0.633202	155	0.190189	182.667	0.465196	230	0.116602	322.111	0.655014	169.222	0.179381	237.222	0.571004	139.111	0.0877538	134.556	0.444463	144.333	0.187825	190.444	0.741198	155.333	0.0269259	231	0.591329	177	0.136914	169.667	0.311118	152.889	0.119609	208.111	0.606911	1023	0.0771907	1167.44	0.769003	466.333	0.0305946	536.222	0.130742	582.667	0.0775603	732.556	0.309916	764	0.0923291
240	0.120976	244.333	0.624669	149.667	0.153965	182	0.4601	213.667	0.0460666	337	0.716653	167.556	0.166813	229.444	0.529583	134	0.0457073	135.556	0.468854	149.778	0.23104	185	0.690477	163.889	0.0845203	229.556	0.57934	168.111	0.0832226	170.556	0.3192	153.889	0.129307	204.333	0.582432	884.444	0.0438029	1246	0.856244	515.667	0.0602543	621.444	0.170918	601.222	0.094625	742	0.318386	784.778	0.108375
245.667	0.149279	233.889	0.562991	145.889	0.128303	182.333	0.462644	229.111	0.112763	353.778	0.786111	174.444	0.218775	241.556	0.594085	140.889	0.102381	137	0.504073	154.444	0.268071	183.556	0.677024	167	0.105462	231.556	0.595945	180	0.155035	175.778	0.366673	151.556	0.106681	204	0.580274	1026.44	0.0780206	1228.78	0.837118	508.333	0.0558451	722.222	0.218427	601.556	0.0949322	764.667	0.338715	691.889	0.0366402
250.667	0.174252	236.889	0.580708	145	0.122264	191	0.52886	226.556	0.101729	343.444	0.74333	162.667	0.12993	247.889	0.62781	142.889	0.118834	139	0.552854	146.889	0.208111	177	0.615943	163.444	0.0815248	218.333	0.48616	180.444	0.157717	182.667	0.4293	155	0.140082	206.667	0.597555	967.667	0.0638571	1174	0.776284	531.222	0.069606	549.111	0.136818	632.333	0.123237	756.111	0.331041	709.222	0.0500259
267.889	0.260266	244.333	0.624669	146.333	0.131319	189.333	0.516124	239.333	0.156908	346.444	0.755749	159	0.102266	223.111	0.495857	144.444	0.131627	131.333	0.365854	148.667	0.222222	186.444	0.703931	163	0.078536	223.778	0.531367	179.889	0.154365	193.444	0.527273	159.556	0.184267	216.222	0.659466	968	0.0639374	1273.11	0.886353	500.667	0.0512363	575.778	0.14939	624.111	0.115676	722.333	0.300747	746.333	0.0786855
254.778	0.194784	264.111	0.741468	144.111	0.116226	196.111	0.567909	225.556	0.0974106	347	0.758051	157.667	0.0922101	209.333	0.422483	139.556	0.0914147	126.556	0.249341	156.222	0.282183	182.667	0.668741	159.889	0.0575944	233.444	0.61162	173.333	0.114765	196.111	0.551518	156.333	0.15301	211.444	0.628507	990.222	0.0692922	1187.33	0.791091	492.778	0.0464934	621.111	0.170761	580.667	0.075721	758	0.332735	792.222	0.114124
255.444	0.19811	232.778	0.55643	147.222	0.137357	182.556	0.464348	212.444	0.040785	339	0.724932	160.556	0.114005	201.222	0.379288	141.778	0.109694	131.222	0.363146	160.778	0.318341	173.778	0.585924	171	0.132388	223.778	0.531367	175.889	0.130204	194.222	0.534345	153	0.120685	210.111	0.61987	984.444	0.0678999	1175.44	0.777887	544.778	0.0777559	658.556	0.188414	596.778	0.090538	750.778	0.326258	757.444	0.0872662
262.889	0.235294	244.111	0.623358	149.333	0.151696	173.667	0.396435	220	0.0734164	356.333	0.796688	171.333	0.195306	220	0.479289	137.111	0.0713005	129	0.308951	142.222	0.171071	175.778	0.604558	156.778	0.0366528	215.444	0.462173	174.889	0.124163	205.222	0.634345	150.778	0.0991359	207.222	0.601151	967.778	0.0638839	1151.44	0.751234	491.667	0.0458254	494.111	0.11089	595.778	0.0896183	719.778	0.298456	644.444	0
243.889	0.140399	254.111	0.682413	141.667	0.0996251	163.778	0.320883	219.444	0.0710152	360.333	0.813248	162.444	0.128248	229.222	0.528401	137.333	0.0731268	132.222	0.387537	166.778	0.36596	188	0.718428	160.333	0.0605832	231.333	0.594094	173.222	0.114094	189.111	0.487882	150	0.0915906	217.667	0.668829	1012.67	0.0747008	1191.89	0.796151	506.556	0.0547767	685	0.20088	615.889	0.108114	608.778	0.198904	677.556	0.0255713
255.667	0.199224	248.111	0.64698	148	0.142642	171.778	0.382003	209.778	0.0292715	356.111	0.795769	171.111	0.193631	255.556	0.668641	137.111	0.0713005	136.444	0.490512	156.111	0.281302	185	0.690477	160.444	0.0613304	215	0.458487	179.778	0.153694	195.333	0.544445	149	0.0818923	220.111	0.684664	1056.11	0.0851695	1157.67	0.758145	500.889	0.0513697	725.778	0.220104	658.556	0.147354	651.778	0.237469	667.444	0.0177621
261.111	0.226414	243.333	0.618763	156.444	0.199997	164.889	0.329371	227.556	0.106048	340.444	0.73091	168.444	0.173512	243.111	0.602366	136.444	0.0658133	127.556	0.273732	156.444	0.283944	182.111	0.663561	160.222	0.059836	214.222	0.452027	175.556	0.128192	202.556	0.610109	160.222	0.190726	198.222	0.542836	925.778	0.0537631	1226.11	0.834156	583	0.100735	770.222	0.241056	594.333	0.0882893	668.333	0.252317	697.778	0.0411881
267.111	0.25638	257	0.699474	144.111	0.116226	164.667	0.327675	219.667	0.0719783	347.222	0.75897	176.222	0.232189	263.333	0.710057	147.778	0.159054	131.556	0.371293	151.444	0.244262	189.222	0.729813	160.667	0.0628315	217.556	0.479708	169.889	0.0939622	194.667	0.538391	156.333	0.15301	205.111	0.587473	946.667	0.0587968	1142.78	0.74161	509.889	0.0567805	665.222	0.191556	595	0.0889028	670	0.253812	719	0.0575771
254.889	0.195338	252.222	0.671257	146.556	0.132833	156.889	0.26825	232.111	0.125719	373.556	0.867989	178.556	0.249796	260	0.692307	144.667	0.133461	135.667	0.471561	147.667	0.214286	194	0.774328	159.222	0.0531046	227	0.558118	168.667	0.086581	194.556	0.537382	163	0.217668	224.556	0.713466	948	0.059118	1238	0.84736	514.778	0.0597198	465.111	0.0972185	552.556	0.0498678	702	0.282511	711.111	0.0514847
253.556	0.188681	236.667	0.579397	138.667	0.0792477	155.333	0.256362	231.444	0.122839	340.889	0.732752	168.444	0.173512	257.333	0.678104	139.667	0.0923278	133.333	0.414634	147.444	0.212516	190.222	0.73913	159.111	0.0523574	222.556	0.521221	175	0.124834	208	0.6596	155.556	0.145474	214.778	0.65011	920.444	0.0524778	1162.78	0.763821	533.222	0.0708084	589.333	0.15578	603.111	0.0963623	689.556	0.271351	701.222	0.0438478
257.556	0.208658	248	0.646324	142.333	0.104149	147.444	0.19609	226.111	0.0998074	362.778	0.823369	170.778	0.191119	261.889	0.702367	142.333	0.11426	130.889	0.355024	151.667	0.246032	172.333	0.572461	167.556	0.109205	236.667	0.63838	183.333	0.175167	204.889	0.631318	153.556	0.126078	202.889	0.573075	923.889	0.0533079	1176.22	0.778751	591.222	0.105678	1205.44	0.446231	594.444	0.0883914	711.556	0.291082	763.556	0.0919863
259.222	0.216979	249	0.65223	140	0.088302	157.333	0.271642	215.556	0.0542245	345.667	0.752533	168.222	0.171837	244.222	0.608282	136	0.0621607	133.778	0.425488	155	0.272484	183.111	0.672878	169	0.118925	217.444	0.478779	182.667	0.171145	207.556	0.655564	151.778	0.108834	201.667	0.565157	932.111	0.0552892	1174.11	0.776407	567.667	0.0915168	1012.33	0.355193	588.111	0.0825671	670.889	0.254609	747.556	0.07963
243.111	0.136513	253.444	0.678474	150.556	0.160003	151	0.223258	220	0.0734164	329.889	0.687214	183.222	0.284997	246.778	0.621894	139	0.0868406	136.444	0.490512	151.556	0.245151	190.333	0.740164	165.111	0.0927462	235.444	0.628226	173.889	0.118123	210.111	0.678791	148.333	0.0754236	210.444	0.622028	940.333	0.0572704	1217.89	0.825025	582.111	0.100201	1050	0.372951	585.333	0.0800122	690.778	0.272447	694.667	0.0387856
248.778	0.164817	242.556	0.614174	143.444	0.111695	144.111	0.170625	222.222	0.0830123	345.667	0.752533	167.333	0.16513	230.111	0.533135	138.111	0.0795271	139.333	0.560976	153.333	0.259254	176.778	0.613875	164.111	0.0860147	221.444	0.511989	171.222	0.102014	208.889	0.667682	157.889	0.1681	211.444	0.628507	956	0.0610457	1244.11	0.854146	553.667	0.0831	1095.78	0.394532	596.333	0.0901287	707	0.286996	719	0.0575771
252.444	0.183127	249.333	0.654196	147.556	0.139626	168.111	0.353987	222.222	0.0830123	329.778	0.686755	163.556	0.136637	236.222	0.565679	148.111	0.161794	133.778	0.425488	150.889	0.239857	185	0.690477	160.667	0.0628315	233.889	0.615315	169.111	0.0892628	197.778	0.566673	154.778	0.137929	211.111	0.626349	939.333	0.0570295	1217.89	0.825025	565.444	0.0901803	1049	0.372479	596.889	0.09064	742.667	0.318984	715.556	0.0549174
241.111	0.126525	239.556	0.596458	146.444	0.132073	161.778	0.305602	220.444	0.0753338	357.111	0.799909	169.111	0.178543	247.667	0.626628	142	0.111521	129.667	0.32522	153.778	0.262786	192.222	0.757763	163.667	0.0830259	234	0.616237	172	0.106713	193	0.523236	162.333	0.2112	203.556	0.577397	941	0.0574312	1173.33	0.775543	596.667	0.108952	816.778	0.263004	575	0.0705092	801.333	0.371599	779.667	0.104428
254.889	0.195338	264.111	0.741468	140.667	0.0928326	145.222	0.179114	233.667	0.132439	326.778	0.674335	161.889	0.124061	244.889	0.611834	139	0.0868406	131.667	0.374	149.556	0.229278	187.444	0.713248	159.444	0.0545989	228.667	0.571959	168.889	0.0879219	184.333	0.444445	154.333	0.133613	222.556	0.700507	938.556	0.0568422	1217.78	0.824902	518.111	0.0617236	585.222	0.153842	599.778	0.093297	724.556	0.302741	701.667	0.0441914
245.222	0.147057	261	0.723096	147.889	0.141888	141.444	0.150249	216.667	0.0590224	323.444	0.660533	167.333	0.16513	257.222	0.677513	143	0.119747	130.556	0.346902	152.444	0.252198	183.667	0.678058	173.778	0.151088	226.333	0.55258	183.111	0.173826	185.556	0.455564	158.556	0.174569	226.556	0.726425	957.111	0.0613134	1135.22	0.733218	452.444	0.0222445	741.889	0.227699	656.556	0.145515	830.444	0.397708	727.222	0.0639267
252.778	0.184795	249.778	0.656824	146.556	0.132833	153	0.238538	227.667	0.106527	341.111	0.733671	172.667	0.20537	239.222	0.581655	148.778	0.167281	129.222	0.314366	147.222	0.210754	187.889	0.717394	158.444	0.0478675	239.333	0.660514	172.778	0.111412	204	0.623236	157.111	0.160555	222.111	0.697623	895.556	0.0464805	1275.67	0.889191	533.444	0.0709419	850.889	0.279084	593.222	0.0872676	773.556	0.346687	725.667	0.0627258
261.889	0.230299	253.222	0.677163	142.222	0.103395	151.889	0.23005	217.889	0.0642998	333.444	0.701931	166.444	0.158424	256.333	0.672778	147.222	0.15448	131.556	0.371293	150.667	0.238095	185.444	0.694614	155	0.0246843	224	0.53321	172.333	0.108725	198.556	0.573745	151.556	0.106681	203.111	0.574514	1076	0.0899622	1214.89	0.821694	549.778	0.0807619	875	0.290451	569.111	0.0650932	824	0.391928	761.667	0.0905275
263	0.235848	252.889	0.675196	143.889	0.114718	142.778	0.160441	214.889	0.051344	332.222	0.696872	170.556	0.189444	246.667	0.621303	139.111	0.0877538	129.444	0.31978	146.556	0.205468	202.333	0.851965	159.222	0.0531046	237.111	0.642066	177	0.136914	202.333	0.608082	166.556	0.252155	202.111	0.568034	876.889	0.0419823	1238.11	0.847483	553.778	0.0831667	861.556	0.284113	603.667	0.0968736	806.556	0.376283	779.222	0.104085
271.222	0.276913	260.111	0.717846	148.444	0.145658	154.556	0.250426	215.222	0.052782	316	0.629716	172.111	0.201175	267.444	0.731949	145.778	0.142601	127.444	0.271	153.444	0.260135	191.667	0.752592	159.444	0.0545989	236.889	0.640223	178.556	0.146313	210	0.677782	158.889	0.177799	225.667	0.720664	849.889	0.0354761	1156.56	0.756911	508.333	0.0558451	643.556	0.181342	602.889	0.0961581	826.556	0.394221	739.333	0.0732796
266.778	0.254717	253.333	0.677818	137	0.0679246	149	0.207978	224.667	0.0935713	324	0.662835	176	0.230514	260.778	0.69645	149.667	0.174594	123.889	0.184293	151.111	0.241619	197	0.802279	155.556	0.028427	228.111	0.567342	180.222	0.156376	213	0.705055	161.444	0.202578	215.222	0.652986	878	0.04225	1120.33	0.716683	496.889	0.0489649	782.667	0.246923	600.333	0.0938074	773	0.346188	748.778	0.0805737
244.889	0.145394	245.556	0.631891	140.889	0.0943405	152.444	0.23429	228.333	0.109403	325	0.666974	168.889	0.176869	255.889	0.670414	145.222	0.138027	127.667	0.276439	147.222	0.210754	188.444	0.722564	160	0.0583416	230.889	0.590407	174.444	0.121476	204.222	0.625255	154	0.130384	212.222	0.633548	886.222	0.0442313	1104.22	0.698791	487.667	0.0434206	680.111	0.198575	604.556	0.0976912	788.667	0.360239	788.111	0.110949
253.444	0.188121	242.333	0.612858	142.556	0.105664	153.778	0.244482	221.333	0.0791731	318.778	0.641216	172.444	0.203687	243.889	0.606509	149.444	0.17276	125.333	0.219512	151.444	0.244262	193.778	0.77226	154.889	0.0239371	224.444	0.536897	184.778	0.183895	204.333	0.626264	162.333	0.2112	220.667	0.688267	957	0.0612867	1044.67	0.632651	579.333	0.0985304	1241.22	0.463098	663.778	0.152157	790.444	0.361833	793.667	0.11524
255.778	0.199778	264.556	0.744096	144.556	0.119248	151.222	0.224954	221.111	0.0782143	327.333	0.676633	184.333	0.293378	260.333	0.69408	141.333	0.106033	135.667	0.471561	155.222	0.274246	186.333	0.702897	161	0.0650731	233.333	0.610699	173.444	0.115435	203.778	0.621218	160.111	0.18965	211.556	0.629233	897.444	0.0469355	1154.33	0.754442	573.333	0.0949232	1131	0.411136	615.889	0.108114	760.556	0.335028	792.444	0.114296
246	0.150942	262.778	0.733596	142.222	0.103395	153.667	0.243634	226	0.099328	321.556	0.652717	174.778	0.221295	271.667	0.754439	138	0.078614	125.222	0.216805	145.444	0.196643	187.333	0.712213	161.333	0.0673147	232.111	0.600553	168.556	0.0859105	207.889	0.658591	157.222	0.161632	218.667	0.675308	919.778	0.0523173	1177.89	0.780603	563	0.088711	1001.67	0.350165	583.667	0.07848	779.667	0.352168	746.111	0.0785141
258.222	0.211985	257.444	0.702096	135.444	0.0573556	156.889	0.26825	225.778	0.0983693	313	0.617296	171.889	0.199501	264	0.713609	136.111	0.0630738	136.667	0.495951	146.889	0.208111	187.222	0.711179	170.333	0.127898	216.444	0.470476	169.667	0.0926212	207	0.650509	151	0.101289	223.556	0.706986	942.222	0.0577256	1056.11	0.645361	567.667	0.0915168	1300.11	0.49086	550.222	0.0477213	837.111	0.403687	849.111	0.158058
247	0.155937	252	0.669946	140.778	0.0935866	145.778	0.183361	211.889	0.0383881	328	0.679394	167.556	0.166813	251.667	0.64793	137.222	0.0722136	129.111	0.311659	148.667	0.222222	189.222	0.729813	162.444	0.0747933	236	0.632842	172.222	0.108054	214.444	0.718182	154.222	0.132537	234.778	0.779699	917.556	0.0517819	1131.67	0.72927	623.222	0.124917	1251.78	0.468074	605.333	0.0984058	831.111	0.398306	823.778	0.138494
254.667	0.194229	254.667	0.685696	142.222	0.103395	151.889	0.23005	228.556	0.110366	326.111	0.671574	176.111	0.231351	249.333	0.6355	134.778	0.0521077	127.222	0.265585	156.333	0.283063	187	0.709111	162.556	0.0755473	228.778	0.57288	179.222	0.150336	231.889	0.876773	161.778	0.205817	241	0.820014	968.222	0.0639909	1117.33	0.713351	624.222	0.125518	1197.78	0.442617	595.556	0.0894141	761.889	0.336223	815.333	0.131972
252.556	0.183686	254.556	0.685041	140.778	0.0935866	148.778	0.206282	211.556	0.03695	313.222	0.618215	175.889	0.229677	258.889	0.68639	143.778	0.126148	127.222	0.265585	149	0.224865	187.111	0.710145	164.222	0.0867619	224.333	0.535975	177.889	0.142284	222.889	0.794955	158.778	0.176722	233.889	0.773938	992.111	0.0697474	1270	0.882898	568.111	0.0917837	1217.33	0.451836	638.222	0.128653	935.889	0.492277	788.333	0.111121
247	0.155937	261.111	0.723751	144.889	0.12151	155.333	0.256362	213.556	0.0455872	309.889	0.604417	175.222	0.224645	238.222	0.576329	142.444	0.115173	134.111	0.43361	149.111	0.225746	187.889	0.717394	168.111	0.112941	236.333	0.635607	175	0.124834	230.444	0.863636	153	0.120685	227.444	0.732178	967.778	0.0638839	1243.33	0.853282	578.333	0.0979292	1160.11	0.42486	572.222	0.0679543	903.333	0.463079	807.222	0.125708
259.333	0.217534	242.889	0.616141	143.667	0.11321	154.778	0.252122	214.667	0.0503852	305.556	0.586479	170.222	0.186925	236.333	0.56627	145.111	0.137114	130.111	0.336049	156.889	0.287476	177.444	0.62008	165.778	0.0972361	230.333	0.585791	179.889	0.154365	222.778	0.793945	163.333	0.220898	246.444	0.855288	917.667	0.0518086	1150.44	0.750123	613.556	0.119105	1244.22	0.464512	635.556	0.126201	756.222	0.331141	799.444	0.119701
240.333	0.122639	259.222	0.712596	133.556	0.0445314	157.889	0.27589	209.556	0.0283128	323.222	0.659614	171.222	0.194469	248.444	0.630766	140.778	0.101468	136.444	0.490512	151.556	0.245151	189.222	0.729813	155.222	0.0261787	247.333	0.726935	179.667	0.153024	224.222	0.807073	154.222	0.132537	227.556	0.732904	867.333	0.0396796	1180.22	0.783194	585.667	0.102338	1139.56	0.41517	627.778	0.119048	884.778	0.446438	797.222	0.117985
261.333	0.227522	255.778	0.692257	138.333	0.076979	158.889	0.28353	209.222	0.0268704	306	0.588317	169	0.177706	264.889	0.718343	143.778	0.126148	126.222	0.241195	148	0.216929	178.667	0.631474	170.889	0.131641	232	0.599631	169.889	0.0939622	236.111	0.915155	166.111	0.24784	231.333	0.757377	897.333	0.0469087	1191.67	0.795904	556.222	0.084636	1212.67	0.449636	638	0.128449	837.667	0.404186	791.556	0.11361
265.222	0.246946	245.889	0.633858	132.556	0.0377389	163.889	0.321731	222.556	0.0844547	304.444	0.581876	173.444	0.211231	259.889	0.691716	148.556	0.165455	134.333	0.439024	145	0.193119	187.111	0.710145	163	0.078536	243.667	0.696498	181	0.161075	226.778	0.830309	162.333	0.2112	231.889	0.760979	955.889	0.061019	1162.22	0.763203	587.222	0.103273	1179.67	0.434079	584.444	0.0791946	948.556	0.503638	784.444	0.108117
264.556	0.24362	252.111	0.670602	140	0.088302	173.111	0.392187	218.111	0.0652585	313.444	0.619134	167.333	0.16513	251.222	0.64556	142.889	0.118834	131.667	0.374	149.556	0.229278	189.778	0.734993	159.222	0.0531046	250.778	0.755538	187	0.197317	222.333	0.7899	161	0.198272	236.778	0.792657	915.889	0.0513802	1114.56	0.710267	572.889	0.0946563	1137.56	0.414227	634.444	0.125179	844.889	0.410663	812.667	0.129913
261.111	0.226414	247.556	0.643702	148.333	0.144904	184.333	0.477924	219.556	0.0714989	294.444	0.540477	162.333	0.12741	258.444	0.68402	140.556	0.0996413	134.667	0.447171	150	0.232802	193	0.765012	159.889	0.0575944	233.333	0.610699	176.667	0.134903	218.667	0.756573	162	0.20797	246.667	0.856733	957.778	0.0614742	1132.56	0.730258	575.333	0.0961256	1123	0.407365	562.333	0.0588596	875.333	0.437967	870	0.174189
262	0.230854	260.444	0.719812	147.889	0.141888	187.778	0.504244	216.778	0.0595018	299.333	0.560717	161	0.117354	254.889	0.665089	142.778	0.117921	133.667	0.42278	155.333	0.275127	177.444	0.62008	160	0.0583416	250.556	0.753695	183.556	0.176514	232.667	0.883845	167	0.256461	246.889	0.858171	1006.33	0.0731745	1241.44	0.851185	549.222	0.0804276	1157.22	0.423498	597.222	0.0909463	804.667	0.374589	843.667	0.153853
258.111	0.21143	256	0.693568	144.556	0.119248	177.889	0.428691	215.778	0.0551832	296.667	0.54968	168.111	0.170999	274.889	0.771597	145.222	0.138027	133.667	0.42278	155.556	0.276897	184.444	0.685297	158.556	0.0486214	237.111	0.642066	180.556	0.158394	221.333	0.780809	159.556	0.184267	235.111	0.781856	985.444	0.0681409	1237.22	0.846496	564.444	0.0895791	1110.11	0.401289	611	0.103618	774.556	0.347584	822.556	0.13755
256.778	0.204773	246.889	0.639763	144.556	0.119248	178	0.42954	208.222	0.0225518	329.222	0.684453	171	0.192794	273.778	0.765681	149.444	0.17276	130	0.333341	152.889	0.25573	180.556	0.649073	166.556	0.102473	215.556	0.463103	176.667	0.134903	215.111	0.724245	157.556	0.164871	249	0.871849	1013.44	0.074888	1202.44	0.807873	562.778	0.0885775	1125.33	0.408465	596.111	0.0899245	857.222	0.421724	795.778	0.11687
246.556	0.153719	245.111	0.629263	143.778	0.113964	182.111	0.460948	210.889	0.0340695	314.333	0.622815	173.333	0.210394	288.333	0.843192	146.111	0.14534	133.667	0.42278	152.444	0.252198	185.222	0.692546	160.556	0.0620843	231.778	0.597788	169.444	0.0912743	236.667	0.920209	169	0.275858	242.556	0.830096	982.778	0.0674984	1163.89	0.765055	566.333	0.0907148	1232.22	0.458855	630	0.121092	831	0.398206	776.667	0.102111
248	0.160931	254.667	0.685696	153.889	0.182643	174	0.398979	221.556	0.0801361	315.889	0.629256	170.778	0.191119	290.111	0.852661	138.333	0.0813535	139.667	0.569122	156.444	0.283944	191.556	0.751558	169.778	0.124162	230.111	0.583948	173.556	0.116112	217.333	0.744445	164.667	0.233835	232.333	0.763856	924.778	0.0535222	1159.67	0.760366	589.222	0.104476	1097.22	0.395212	590.667	0.0849178	873.556	0.436373	720.444	0.0586923
253.889	0.190344	256.333	0.695535	140	0.088302	179.778	0.443124	220.556	0.0758175	316.667	0.632477	173.778	0.213751	298.778	0.898817	137.556	0.0749613	133.556	0.420073	147	0.208992	181.222	0.655278	152.889	0.0104742	235.444	0.628226	177.444	0.139596	218	0.750509	164.667	0.233835	231.778	0.76026	964.333	0.0630537	1192.22	0.79652	544.778	0.0777559	1213.67	0.450108	583.222	0.0780708	783	0.355157	708.889	0.0497687
232.222	0.0821288	241.778	0.60958	172.778	0.310945	224.333	0.783526	352.222	0.644432	306.778	0.591538	170.667	0.190282	297	0.889348	145.333	0.13894	138.889	0.550146	192.222	0.567897	198.889	0.819878	160.556	0.0620843	243	0.69096	179.333	0.151006	231.444	0.872727	162.667	0.214439	228	0.735781	949.111	0.0593857	1135.78	0.733836	597.111	0.109219	1252.56	0.468441	1229.89	0.672798	1097.44	0.63717	724.333	0.0616956
252.222	0.182018	233.333	0.559708	232.778	0.718493	242.667	0.923599	410.444	0.89587	313	0.617296	166.444	0.158424	310.222	0.959761	226.333	0.8053	134.889	0.452585	213.444	0.736325	213.111	0.952382	175.667	0.163804	234.889	0.623618	277.556	0.744298	223.667	0.802027	166.111	0.24784	227.778	0.734342	3285.89	0.62248	1143.22	0.742103	1126	0.427188	1863.89	0.756639	1357.11	0.789801	1178.67	0.710015	712.889	0.0528578
416	1	242.444	0.613513	242.444	0.784149	226.778	0.802206	434.556	1	321.333	0.651794	277.111	0.993293	302.667	0.919527	244.222	0.952466	132.222	0.387537	229.444	0.86331	210.556	0.928577	286.444	0.909495	229.111	0.575645	285	0.789262	220.556	0.773745	234.778	0.913792	233.889	0.773938	4852.56	1	1087.56	0.680282	2053.78	0.98497	1876.33	0.762506	1418.22	0.846004	1249	0.773094	1939.33	1
385.333	0.846835	229.333	0.536086	230.222	0.701132	234.111	0.858231	414.667	0.914107	304.667	0.582799	256.556	0.838227	294.889	0.878106	235	0.8766	127.333	0.268293	217.889	0.771603	208.111	0.905798	286.889	0.912491	237.889	0.648525	282.556	0.774499	220.778	0.775764	231.556	0.882544	225.667	0.720664	4805.56	0.988674	1060.56	0.650297	2078.78	1	1861.44	0.755487	1412.22	0.840486	1346.22	0.860289	1863.78	0.941651
375.778	0.799113	228.444	0.530836	231.667	0.710947	230.111	0.827671	413.333	0.908346	309.111	0.601196	256	0.834032	295.444	0.881062	239.778	0.915907	128.444	0.29539	213.333	0.735444	210.778	0.930646	299.889	1	236.222	0.634685	314.556	0.967787	224.556	0.810109	220.333	0.7737	192.222	0.503959	4385	0.887333	985.889	0.567375	2067.56	0.993253	1811.44	0.731915	1377.89	0.808911	1436.89	0.941604	1655.33	0.780676
364.444	0.742506	246.444	0.637135	246	0.808303	229.667	0.824279	393.222	0.821495	318	0.637995	262.444	0.882646	294.889	0.878106	233.667	0.865634	128.778	0.303537	218.667	0.777778	207.111	0.896481	298.667	0.991774	228.556	0.571037	297	0.861745	239.778	0.948491	197.889	0.556032	204.889	0.586034	4292.56	0.865057	1120.56	0.716931	1981.33	0.941416	1942.56	0.793725	1585.67	1	1502	1	1649.11	0.775871
355.889	0.699778	243.444	0.619419	257.333	0.885282	222.333	0.768246	398.111	0.842608	307.444	0.594295	275.444	0.980718	281	0.804141	229.667	0.832727	123.667	0.178878	231.778	0.881833	218.222	1	286	0.906507	238.889	0.656828	283.111	0.777852	216.889	0.740409	208.778	0.661636	199	0.547877	4395.22	0.889796	1032.89	0.619571	1997.44	0.951102	1839.78	0.745273	1417.89	0.845698	1272.67	0.79432	1710.22	0.823065
367.333	0.756935	238.111	0.587924	249.222	0.830188	226.889	0.803054	394.111	0.825334	311.667	0.611778	273.111	0.963117	290.333	0.853843	230.111	0.83638	126.889	0.257463	238	0.931214	201.111	0.84058	286.667	0.910997	230.222	0.584869	288	0.807382	225	0.814145	222.889	0.798489	194.333	0.517637	4446.78	0.90222	1084.67	0.677074	1944.11	0.919038	1851	0.750563	1333.44	0.768035	1243.44	0.768111	1522.78	0.678308
378.556	0.812988	226.556	0.519686	220.111	0.632453	232.333	0.844647	404.222	0.868999	298.778	0.558419	270.778	0.945517	286.111	0.831359	221.444	0.765079	128.778	0.303537	222.444	0.807754	206.556	0.89131	267.778	0.783846	221.444	0.511989	268.556	0.689936	228.444	0.845455	229.556	0.863147	186.667	0.467966	4462.78	0.906075	1183.44	0.786772	1889.56	0.886239	1954.78	0.799487	1275.44	0.714694	1195.78	0.725361	1512.67	0.6705
331.889	0.579911	236.667	0.579397	239.333	0.763018	237.667	0.885399	382.778	0.776391	312.444	0.614995	261.667	0.876784	299.222	0.901181	240	0.917733	131.333	0.365854	230.222	0.869484	210.778	0.930646	285	0.899775	228.667	0.571959	266.667	0.678526	210.667	0.683845	208.111	0.655168	199.333	0.550034	4451.89	0.903451	1008.56	0.592548	1972.11	0.935872	2081.11	0.859044	1062.11	0.518496	849.556	0.414848	1499	0.659945
366.444	0.752495	232.889	0.557086	254.222	0.864151	231	0.834463	394.222	0.825813	288.778	0.517021	269.778	0.937973	301.667	0.914202	223.889	0.785194	124.556	0.200561	209	0.701056	203.667	0.864394	283.667	0.890802	225.556	0.546129	271.222	0.706039	225.333	0.817173	203.778	0.613145	190.222	0.491	4367.56	0.883129	1021	0.606368	1875.44	0.877755	1945.78	0.795244	991.222	0.4533	667.444	0.251519	1544.56	0.695127
341	0.625416	228.889	0.533464	243.556	0.791702	228.778	0.817487	387.778	0.797984	302.556	0.57406	265.333	0.90444	300.667	0.908876	212.444	0.69104	133.444	0.417341	222.444	0.807754	203	0.85818	280.778	0.871355	221.667	0.51384	276.889	0.740269	218.444	0.754545	218.333	0.754304	201.778	0.565877	4391.22	0.888832	1133.56	0.731368	1908.44	0.897595	1731.78	0.694359	867.889	0.339873	568	0.162332	1379.56	0.567703
353.667	0.688681	233.889	0.562991	252	0.849058	224	0.780982	394.667	0.827735	305.556	0.586479	256.111	0.83487	300	0.905324	227.222	0.812613	134.778	0.449878	219	0.780421	210.778	0.930646	275.222	0.833955	220	0.5	282.333	0.773152	232.556	0.882836	206.778	0.64224	192.889	0.508281	4524.56	0.920962	1108.33	0.703356	1849.89	0.862391	2000.89	0.821225	773.222	0.25281	458.333	0.0639758	1452	0.623649
342.444	0.632628	219.778	0.479658	256.556	0.880004	229.667	0.824279	387	0.794624	293.444	0.536337	278	1	317.111	0.996448	225.778	0.800734	127.111	0.262878	214.667	0.746032	215.333	0.973084	267.111	0.779356	214.333	0.452949	278.333	0.748991	224.889	0.813136	216.667	0.738146	186.667	0.467966	4434.56	0.899274	1037.89	0.625124	1855	0.865464	1909.56	0.778168	709.111	0.193848	397	0.00896861	1489.67	0.652738
341.444	0.627633	229.889	0.539369	230.556	0.7034	220.222	0.752118	390.333	0.809018	304.111	0.580497	267.222	0.918691	285.333	0.827216	235.111	0.877513	120.444	0.100268	226.111	0.836857	206	0.88613	298.778	0.992521	229	0.574724	268.222	0.687918	224.444	0.809091	219.333	0.764002	195.222	0.523397	4530.22	0.922327	1137.78	0.736057	1901.78	0.893587	1995.22	0.818553	770.333	0.250153	444.444	0.0515193	1352.67	0.546937
333	0.58546	228.889	0.533464	221.111	0.639245	225.667	0.793718	384.778	0.785028	284.222	0.49816	265.889	0.908635	285.667	0.828995	215.333	0.714806	124.778	0.205976	231.667	0.880952	214.333	0.963767	290.778	0.93867	229.111	0.575645	274.111	0.723489	218.778	0.757582	220.778	0.778016	201.778	0.565877	4486.22	0.911724	1213.78	0.82046	1860.22	0.868604	1854.44	0.752187	759.556	0.240242	444	0.0511211	1448.67	0.621075
332.889	0.584906	207.667	0.408137	238.444	0.756979	229.222	0.820879	381.778	0.772072	290.889	0.52576	256	0.834032	287.111	0.836685	223.556	0.782454	128.778	0.303537	231.556	0.880071	216.778	0.986547	293.667	0.958117	223.444	0.528594	259.556	0.635573	217.778	0.748491	226	0.82866	189.667	0.487404	4542	0.925165	1147	0.746298	1812.44	0.839879	1892.22	0.769996	739.889	0.222154	516.889	0.116492	1341.11	0.538013
340.778	0.624307	224.667	0.508531	250.333	0.837735	232.778	0.848047	388.222	0.799902	305.889	0.587858	277.444	0.995806	275.556	0.775149	224.111	0.78702	122.222	0.143634	220.222	0.790119	210.111	0.924431	283	0.886312	215	0.458487	284.778	0.787921	222.667	0.792936	219.778	0.768318	197.222	0.536356	4269.67	0.859541	1167.22	0.768756	1807.11	0.836673	1944.78	0.794773	827.333	0.302575	506.222	0.106926	1359	0.551828
343	0.635405	227.778	0.526903	235.556	0.737363	232.444	0.845495	376.889	0.750959	290.222	0.522999	273.111	0.963117	271	0.750887	220.889	0.760514	132.444	0.392951	202.889	0.652556	203.778	0.865428	253	0.684368	216.333	0.469554	295.667	0.853693	232.111	0.878791	219.333	0.764002	191.778	0.501082	4146.56	0.829875	1190	0.794053	1880.89	0.881029	2066.33	0.852077	798.556	0.276109	542.556	0.139512	1371	0.561095
339	0.615427	218.444	0.47178	219.222	0.626415	218.778	0.741086	365.333	0.701053	296.222	0.547838	255.444	0.829838	274.778	0.771006	227	0.810787	126.333	0.243902	246.667	1	205.889	0.885096	262.444	0.74794	210	0.416974	278	0.74698	225.778	0.821218	226.222	0.830813	192.444	0.505397	4167.22	0.834855	1201.33	0.806639	1958.11	0.927455	1911.11	0.778901	829.333	0.304414	556.333	0.151868	1500.11	0.660803
361.222	0.726414	229.778	0.538714	238.333	0.756225	229.111	0.820031	370.778	0.724568	303.444	0.577736	251.111	0.79715	271.222	0.752069	233.444	0.863799	118.778	0.0596341	231	0.875659	217	0.988615	264.556	0.762157	195.556	0.297051	280.556	0.762419	226.556	0.828291	231	0.877152	192.778	0.507562	4065.22	0.810276	1193.44	0.797877	1919.67	0.904342	2017.78	0.829187	884.111	0.354793	610.778	0.200698	1377.67	0.566244
373.889	0.789678	225.444	0.513119	239.556	0.764532	221.333	0.760606	396.778	0.836852	310.444	0.606715	268.556	0.928755	284.222	0.8213	226.222	0.804386	128.667	0.300829	241	0.955024	217.111	0.989649	269.444	0.79506	202	0.350553	285.556	0.79262	229	0.850509	211.444	0.687492	192.333	0.504678	4117.11	0.82278	1234.11	0.843041	1793.67	0.828591	2010	0.82552	853.778	0.326896	660.333	0.245142	1334.56	0.532951
377	0.805216	220	0.480969	249	0.82868	217.444	0.730894	381.556	0.771114	307.667	0.595218	250.889	0.795475	271.667	0.754439	231.111	0.844607	132.111	0.384829	230.444	0.871246	202.667	0.855077	260	0.731488	205.889	0.382842	271	0.704698	218.667	0.756573	219	0.760772	190	0.489562	4315.44	0.870572	1114.67	0.710391	1737.56	0.794857	1819.22	0.735582	863.889	0.336195	588.333	0.180568	1291.33	0.499571
362	0.730299	232.444	0.554458	228.889	0.692077	231.667	0.839559	372.778	0.733205	290.222	0.522999	241.333	0.723385	264.778	0.717752	230.444	0.839119	130	0.333341	216.556	0.761024	196	0.792962	247.667	0.648469	203.111	0.359777	273.889	0.722148	223.556	0.801018	222.556	0.795259	196.222	0.529877	4321.44	0.872018	1192.67	0.797015	1711.44	0.779158	1739.44	0.697973	850.333	0.323728	674.889	0.258196	1283.56	0.493565
368.222	0.761375	220.778	0.485564	224.111	0.659623	231.111	0.835311	359.556	0.676104	296.222	0.547838	227.111	0.616094	268.778	0.739054	235.889	0.883914	124.889	0.208683	220.333	0.791	196.889	0.801245	262.111	0.745699	195.556	0.297051	278.111	0.74765	237.111	0.924245	218.889	0.759696	192.444	0.505397	4492.11	0.913143	1191.33	0.795533	1769.33	0.813961	1791.89	0.722697	889.222	0.359493	699.556	0.280319	1470.89	0.638236
361.222	0.726414	236.111	0.576113	230.444	0.70264	224.222	0.782678	368.778	0.71593	291	0.52622	228.333	0.625313	268.889	0.739645	222.444	0.773306	126.778	0.254756	234.111	0.900349	209.889	0.922363	256.111	0.70531	201.222	0.344094	282.556	0.774499	222.111	0.787882	224.222	0.811417	199.667	0.552198	4199.33	0.842593	1107.33	0.702246	1788.56	0.825518	1990.56	0.816353	898.889	0.368384	725.222	0.303338	1336	0.534066
374.556	0.79301	224.889	0.509842	234.556	0.73057	221	0.758062	378.556	0.758158	285.222	0.5023	226.667	0.612745	248.333	0.630175	216.111	0.721207	121.778	0.132805	227.667	0.849206	207.778	0.902695	275.556	0.836203	204.778	0.373618	274.111	0.723489	221.778	0.784855	243.667	1	196.444	0.531315	4517	0.919141	1128.22	0.725444	1781.89	0.82151	1997	0.819391	911.222	0.379726	759	0.333632	1309.56	0.513644
375.444	0.797445	237.667	0.585302	227.889	0.685285	215.556	0.71647	361.111	0.68282	280.444	0.48252	230.333	0.640401	264.444	0.715973	233.333	0.862886	129.444	0.31978	228.444	0.855373	198.778	0.818844	264.667	0.762904	210.889	0.424355	285.444	0.791944	236	0.914145	225	0.818962	189.556	0.486685	4204.56	0.843851	1168	0.76962	1779.67	0.820174	2077.11	0.857158	916	0.38412	760.111	0.334629	1329.89	0.529347
344.222	0.641508	230.778	0.544619	223.778	0.657361	226.667	0.801358	364.778	0.698656	276.889	0.467802	241.889	0.727579	271.778	0.75503	216.333	0.723033	127	0.260171	229.667	0.865079	203.333	0.861282	254.333	0.693341	205.444	0.379147	276.333	0.736911	244.556	0.991927	205	0.624996	185.111	0.457884	4186.67	0.839541	1169.89	0.771718	1745.33	0.799532	2032.89	0.83631	962.333	0.426732	733.333	0.310613	1225.44	0.448687
362.222	0.731408	225.444	0.513119	245.333	0.803773	220.333	0.752966	372	0.729845	284.111	0.4977	228.556	0.626995	279.111	0.794081	217.333	0.73126	128.778	0.303537	236.444	0.918865	197.889	0.810562	253.667	0.688858	202.889	0.357934	293.444	0.840266	231	0.868691	214.333	0.71551	190.778	0.494603	4331.67	0.874481	1119.56	0.71582	1793.56	0.828524	1975.22	0.809125	972	0.435622	790.444	0.361833	1277.22	0.488674
349.556	0.668148	236.111	0.576113	234	0.726794	228.889	0.818335	369.111	0.717369	275.444	0.46182	236.222	0.684828	265.889	0.723668	219.222	0.7468	121.667	0.130098	224.111	0.820984	210	0.923397	250	0.664174	201.222	0.344094	319.889	1	241.222	0.961618	215.556	0.727371	197.889	0.540678	4379.33	0.885967	1103.78	0.698298	1645.22	0.739345	1686	0.672778	884.222	0.354895	777.444	0.350174	1335.11	0.533379
363.889	0.739734	224	0.504592	245.444	0.804526	225.111	0.78947	342.444	0.602204	277.222	0.469181	229.222	0.63202	269.222	0.741418	221.778	0.767827	118.111	0.0433659	225.556	0.832452	216.889	0.987581	278.222	0.854149	190.556	0.255538	302.222	0.893287	233.778	0.893945	227.111	0.839435	195.333	0.524117	4167.44	0.834908	1169.67	0.771472	1617.89	0.722913	1638.78	0.650516	1005.33	0.466278	708.778	0.28859	1325	0.525571
356.778	0.704218	225.222	0.511808	237.667	0.751702	218.889	0.741934	359.667	0.676584	285.222	0.5023	242.444	0.731766	263.556	0.711244	200.444	0.59232	125.778	0.230366	226.111	0.836857	212.111	0.943065	264.889	0.764399	206.111	0.384685	314	0.964429	245.444	1	221	0.780169	193.333	0.511158	4225.11	0.848804	1014.11	0.598717	1647.89	0.740949	1668.56	0.664554	955.556	0.420499	767.111	0.340907	1231.78	0.453579
359	0.715316	231.778	0.550525	242.111	0.781887	216.556	0.72411	357.444	0.666983	286	0.50552	241.111	0.72171	263.556	0.711244	229.444	0.830893	129.778	0.327927	228.444	0.855373	209.333	0.917183	258.444	0.721014	215.667	0.464025	272.222	0.712079	232.889	0.885864	223	0.799566	188.333	0.47876	4113.67	0.82195	1049.11	0.637587	1597.67	0.710755	1742	0.699178	837	0.311465	729.444	0.307125	1224.78	0.448173
350.778	0.674252	221.333	0.488842	249.222	0.830188	225	0.788622	347.667	0.62476	274.889	0.459523	234.333	0.670577	272.667	0.759764	211.111	0.680073	128	0.284561	240.556	0.9515	212.889	0.950314	279.333	0.861628	209.111	0.409593	303.222	0.899327	235.111	0.906064	207.444	0.648699	189.444	0.485959	4201.22	0.843048	1116.44	0.712364	1592.56	0.707682	2101	0.86842	935.778	0.40231	795.778	0.366617	1292.89	0.500773
342.667	0.633742	227.889	0.527558	245.889	0.807549	216.667	0.724958	355.556	0.65883	285.222	0.5023	230.556	0.642083	265	0.718934	210.889	0.678247	135.333	0.463415	229.444	0.86331	215.444	0.974118	261.222	0.739714	198.222	0.319186	286.889	0.800672	216.778	0.7394	208.333	0.657321	190.222	0.491	4253.89	0.855739	1114.22	0.709896	1659.33	0.747829	1967.56	0.805511	981	0.443899	792.889	0.364026	1311.33	0.515016
346.111	0.650942	222.444	0.495403	239.667	0.765286	224.333	0.783526	363.111	0.691457	277.111	0.468721	234	0.668065	273	0.761538	226.222	0.804386	125.111	0.214098	225.333	0.830683	209.444	0.918217	277.444	0.848912	202.222	0.352396	273.333	0.71879	228.444	0.845455	214.222	0.714434	182.444	0.440603	4321.89	0.872125	1059.11	0.648692	1603.78	0.714429	1991.67	0.816877	957.333	0.422133	777.778	0.350474	1229.78	0.452034
350	0.670366	222	0.49278	245.333	0.803773	236.111	0.873511	369.222	0.717848	277	0.468262	251.111	0.79715	272.333	0.757985	235.778	0.883	125.667	0.227659	219.444	0.783944	213.667	0.957562	269.556	0.795814	205.222	0.377304	267.222	0.681878	232	0.877782	213.444	0.706889	193.333	0.511158	4233.89	0.85092	1060.44	0.650173	1679.22	0.759786	1980.22	0.811482	936	0.402514	860.444	0.424613	1180.22	0.413764
343.556	0.638182	211.667	0.431759	229.889	0.69887	222.889	0.772494	386.111	0.790785	287.111	0.51012	251.667	0.801344	264.556	0.71657	221.222	0.763253	128.111	0.287268	228.889	0.858905	208.667	0.910978	264.778	0.763651	192.556	0.272143	269.889	0.697987	235.778	0.912127	221.889	0.788791	189.778	0.488123	4309.78	0.869207	1152.56	0.752469	1673.56	0.75638	1963.33	0.80352	955.778	0.420703	904.333	0.463976	1197.67	0.427236
349.333	0.667035	222.667	0.496719	250.111	0.836227	225.222	0.790319	384.778	0.785028	283	0.493101	253.556	0.815595	253.778	0.659172	230.556	0.840041	123.889	0.184293	227.111	0.844794	205.889	0.885096	253.111	0.685115	197.889	0.316421	273.333	0.71879	219.111	0.760609	206.778	0.64224	180.889	0.430527	4194.11	0.841334	1043	0.6308	1734.11	0.792785	1983.67	0.813106	934.667	0.401288	839.111	0.405481	1264.22	0.478634
350.778	0.674252	219.556	0.478347	242.556	0.78491	220.556	0.75467	374.222	0.739441	279.889	0.480222	242.667	0.733449	261.333	0.699406	225.778	0.800734	122.667	0.154488	224.222	0.821865	201.111	0.84058	262.889	0.750936	190.111	0.251843	261.778	0.648995	236.333	0.917173	226.222	0.830813	187.222	0.471562	3834.67	0.754719	1068.11	0.658687	1725.67	0.787709	2231.44	0.929914	985.556	0.44809	817.889	0.386448	1222.33	0.446285
343.111	0.635959	214.667	0.449475	238	0.753963	230.889	0.833615	355.778	0.659789	275.889	0.463663	245.444	0.754398	277.444	0.785204	240.889	0.925047	123	0.16261	219.667	0.785714	209.778	0.921329	260.222	0.732983	197.333	0.311805	286.778	0.800001	228	0.841418	220.556	0.775863	187.778	0.475164	4222.44	0.848162	1075	0.666338	1701.22	0.773013	2380.11	1	1012.78	0.473125	732.889	0.310214	1337.67	0.535353
336.889	0.604884	228.111	0.528869	239.778	0.76604	216.222	0.721558	374.889	0.742322	287.444	0.511498	258.778	0.85499	255.889	0.670414	229.444	0.830893	127.222	0.265585	219.667	0.785714	204.889	0.875779	256	0.704563	196.333	0.303502	269.222	0.693959	229.333	0.853536	221.444	0.784475	195.556	0.525561	4063.56	0.809874	1076	0.667449	1731	0.790915	2012.67	0.826777	943.333	0.409258	856.111	0.420727	1261.22	0.476317
311.333	0.477245	218.333	0.471125	240.111	0.768302	228.778	0.817487	360.667	0.680902	278	0.472402	259.667	0.861696	254.333	0.662128	213.889	0.702927	125.111	0.214098	224.111	0.820984	199.556	0.826093	263.556	0.755426	196.333	0.303502	272.667	0.714767	224.667	0.811118	211	0.683186	193.889	0.51476	4112.78	0.821735	1050.78	0.639438	1895.33	0.889712	1909	0.777906	1016.78	0.476804	902.667	0.462482	1199.89	0.428952
321.667	0.528858	219.111	0.475719	229.667	0.697362	218.778	0.741086	373	0.734164	274.667	0.458604	247	0.766137	250.667	0.642605	210.444	0.674586	126.222	0.241195	229.889	0.866841	206.444	0.890267	254.889	0.697084	197.333	0.311805	251.889	0.589263	211.667	0.692936	216.111	0.732754	196.444	0.531315	4254.56	0.8559	1096.22	0.689906	1742.33	0.797729	1794.33	0.723849	992.889	0.454834	995.667	0.54589	1204.44	0.43247
342.667	0.633742	217.889	0.468503	243.444	0.790942	229.222	0.820879	384.222	0.782627	269.222	0.436062	250.889	0.795475	254.778	0.664497	216.444	0.723946	130.889	0.355024	221.444	0.799817	206.889	0.894413	253.778	0.689605	192	0.267527	263.667	0.660405	222.333	0.7899	220.333	0.7737	180.667	0.429089	4101.67	0.819058	1129.11	0.726432	1677.11	0.758517	1723.67	0.690535	975.889	0.439199	896	0.456502	1228.67	0.451176
321.556	0.528304	215.111	0.452097	221.556	0.642268	220.778	0.756366	357.444	0.666983	275.556	0.462284	233.889	0.667227	266.222	0.725442	218.556	0.741321	129.222	0.314366	229.778	0.86596	211.889	0.940997	256.667	0.709052	206.111	0.384685	260.667	0.642284	235.556	0.910109	220.222	0.772624	194.222	0.516918	4372.44	0.884307	1141.78	0.740499	1641.67	0.737208	1726	0.691635	966.667	0.430718	943.889	0.499452	1303.11	0.508667
324.111	0.541064	210.222	0.423225	231.556	0.710193	223.556	0.77759	364.111	0.695776	275	0.459982	255.111	0.827326	257.222	0.677513	208.111	0.655393	121	0.113829	223.222	0.813929	205.778	0.884062	260.667	0.735978	199.778	0.332105	284.778	0.787921	222.889	0.794955	220.111	0.771547	184.444	0.453562	4457.33	0.904763	1158	0.758515	1838.22	0.855377	1753.22	0.704468	1031	0.489884	1009.89	0.558645	1386.89	0.573366
317.778	0.509435	204.556	0.389765	255	0.869435	224.111	0.78183	346	0.617561	278	0.472402	235.444	0.678958	253.444	0.657393	212.444	0.69104	124	0.187	217	0.764548	200.889	0.838512	261.111	0.738967	195.667	0.297973	274.667	0.726848	217.889	0.7495	235.222	0.918098	188.333	0.47876	4250	0.854802	1142.78	0.74161	1629.44	0.729859	1805.78	0.729244	1050.22	0.507562	1083.78	0.624913	1316.89	0.519307
312.444	0.482794	215.667	0.455381	244.667	0.799249	213.111	0.69779	365.111	0.700094	268.778	0.434224	236.889	0.689859	260.222	0.693489	211.333	0.6819	124.444	0.197829	214.222	0.7425	205.111	0.877847	264.222	0.759909	183.556	0.19742	286.667	0.799331	224.111	0.806064	220.889	0.779092	182.333	0.439884	4350.56	0.879033	1011	0.595262	1790.44	0.826653	1887.78	0.767901	1015.89	0.475986	1099.67	0.639163	1345.11	0.541102
332.667	0.583797	214.111	0.446192	249.778	0.833965	212.222	0.690998	371.333	0.726965	263.778	0.413525	226.889	0.61442	264.889	0.718343	205.667	0.635287	129.444	0.31978	225.778	0.834214	212.889	0.950314	258.333	0.720267	189.556	0.247235	267.111	0.681208	217.556	0.746473	231.667	0.883621	193.667	0.513322	3999	0.794318	1142.67	0.741486	1740.22	0.796459	2001.56	0.821539	1045.33	0.503065	999	0.548879	1424.89	0.602712
321.444	0.527744	214.444	0.448158	235.778	0.738871	210.778	0.679965	377.444	0.753356	278.444	0.47424	235.889	0.682315	267.889	0.734319	220.778	0.759601	123.444	0.173439	219.333	0.783063	201.667	0.84576	268.667	0.78983	202.556	0.355169	278.333	0.748991	226.444	0.827273	219.333	0.764002	192.444	0.505397	4095	0.817452	1135.78	0.733836	1658.33	0.747228	1818.56	0.735268	1039.22	0.497445	971.444	0.524165	1348.67	0.543848
312.778	0.484462	220.444	0.483592	237.667	0.751702	224.444	0.784375	349.444	0.632434	272.889	0.451243	239	0.705785	272.556	0.759173	221.556	0.766001	127.222	0.265585	240	0.947087	208.667	0.910978	273.556	0.82274	202.444	0.354239	278.778	0.751679	212.889	0.704045	215.889	0.730601	190.556	0.493164	4187.56	0.839755	1087.44	0.680158	1684.67	0.76306	1936.33	0.790791	1091.33	0.545371	1111.78	0.650025	1308.44	0.512785
329.333	0.567145	219.778	0.479658	250.889	0.841511	219.333	0.745326	363.778	0.694337	269.667	0.437904	243.667	0.740992	263	0.708283	222.556	0.774228	125.556	0.224951	232.667	0.888889	206.667	0.892344	272.444	0.815255	196.333	0.303502	274.778	0.727518	217.556	0.746473	199.667	0.573275	187.667	0.474445	4138.22	0.827867	1138	0.736303	1743.11	0.798196	1714.33	0.686135	1053.33	0.510423	1125.67	0.662482	1286.56	0.495882
336.333	0.602107	220.222	0.48228	244.889	0.800757	216.778	0.725806	352.333	0.644911	268.889	0.434684	239.222	0.707459	257.333	0.678104	239.222	0.911333	122.556	0.15178	232.667	0.888889	197.778	0.809527	253.444	0.687357	188.778	0.240776	286.444	0.797984	218.667	0.756573	208.556	0.659483	180.778	0.429808	4120.44	0.823583	1033.11	0.619818	1652.56	0.743754	1621.33	0.642292	1171.11	0.618741	999	0.548879	1231.67	0.453493
324.667	0.543841	216.556	0.460631	243.667	0.792456	219.667	0.747878	337.444	0.580611	273	0.451703	246.111	0.75943	270.667	0.749113	209.778	0.669107	124.222	0.192415	216.444	0.760135	204.556	0.872677	257.333	0.713536	189.333	0.245384	282.111	0.771811	227.222	0.834345	209.333	0.667019	177.556	0.408931	4472.78	0.908485	1072.11	0.66313	1832.11	0.851703	1572	0.619035	1160.67	0.609136	1052.56	0.596911	1279.11	0.490132
319.333	0.517201	218.222	0.470469	246.778	0.813588	219.222	0.744478	368.222	0.713529	275.333	0.461361	245.444	0.754398	246.111	0.618342	221.778	0.767827	134.778	0.449878	231	0.875659	211.556	0.937894	266.667	0.776367	190.667	0.256459	269	0.692618	231.222	0.870709	189	0.469824	181.333	0.433404	4170.33	0.835605	1129.89	0.727296	1734	0.792719	1523.33	0.596092	1057.11	0.513897	1025.44	0.572596	1272.44	0.484984
316.556	0.503331	214.333	0.447503	248.111	0.822642	202.778	0.618845	353.444	0.649709	278.333	0.47378	246	0.758593	256.667	0.674557	220.333	0.75594	128.667	0.300829	222.333	0.806873	213.222	0.953416	272.667	0.816756	196.444	0.304424	277.222	0.742281	215.556	0.728291	211.333	0.686416	174	0.38589	4294.89	0.865619	1080.11	0.672014	1684.44	0.762926	1502.67	0.58635	1095.67	0.549356	1058.56	0.602292	1300.67	0.506779
297.667	0.408991	197.778	0.349737	230.333	0.701886	215.222	0.713918	337.333	0.580132	279.222	0.477461	230.444	0.641238	243.222	0.602957	224.222	0.787933	122.111	0.140927	236.778	0.921516	188.111	0.719462	275.778	0.837698	200.556	0.338564	291	0.825503	236.667	0.920209	212	0.692884	190.889	0.495322	4375.78	0.885111	1092.89	0.686205	1557.78	0.686774	1494.11	0.582316	1162.67	0.610975	932	0.488789	1259	0.474601
341.333	0.627079	206.111	0.398948	240.556	0.771325	218	0.735142	336.778	0.577735	247.556	0.346368	233.111	0.661358	250.556	0.642013	228.111	0.819927	124.333	0.195122	231.889	0.882714	213.222	0.953416	281.222	0.874344	187.333	0.228779	268.222	0.687918	230.778	0.866673	228.889	0.856679	179.111	0.419007	4362.56	0.881925	1127.11	0.724211	1585.33	0.70334	1455.89	0.564297	1130.56	0.581443	1042	0.587444	1320	0.52171
334.333	0.592118	214.111	0.446192	250.111	0.836227	199.889	0.596773	331.556	0.555183	261	0.402024	231.889	0.652139	260.111	0.692898	234.333	0.871113	133.333	0.414634	241.333	0.957667	204.667	0.873711	256.444	0.707551	184.667	0.206644	284.667	0.78725	223.444	0.8	234.222	0.9084	192	0.502521	4315.67	0.870626	1074.33	0.665597	1622	0.725384	1526.44	0.597559	1133.33	0.583997	1026.44	0.573492	1273	0.485413
327.333	0.557157	208.444	0.412725	231.333	0.708678	212.556	0.693549	324.444	0.524469	258.222	0.390524	237.667	0.695729	253.111	0.65562	219.889	0.752287	127.889	0.281854	228.333	0.854492	212.667	0.948245	247.333	0.646221	199.444	0.329331	276.556	0.738258	213.556	0.710109	206.556	0.640087	189.889	0.488842	4431.44	0.898525	1139.67	0.738155	1713.44	0.78036	1513.22	0.591326	1187.78	0.634069	1057.33	0.601196	1242.44	0.461816
331.778	0.579357	215.889	0.456692	224.778	0.664153	202.222	0.614597	319.556	0.50336	247.444	0.345905	227.333	0.617769	253.556	0.65799	224.778	0.792507	129.556	0.322512	228.111	0.85273	212.889	0.950314	266.111	0.772624	190.222	0.252765	299.778	0.878524	217.444	0.745455	219.667	0.767241	183.111	0.444925	4273	0.860344	1161	0.761846	1756.89	0.80648	1473.67	0.572678	1145.78	0.595443	1044.56	0.589736	1285.11	0.494766
348.444	0.662595	208.556	0.413387	236.778	0.745663	209.333	0.668926	339.889	0.59117	251	0.360626	227.333	0.617769	244.222	0.608282	236.222	0.886653	128.333	0.292683	227.556	0.848325	210.222	0.925466	259.111	0.725504	196.333	0.303502	309.889	0.939597	226.667	0.8293	217.333	0.744605	188.222	0.478041	4283	0.862754	1114.56	0.710267	1713	0.780093	1543.89	0.605783	1135.44	0.585939	1175.33	0.707025	1244.78	0.463618
328.889	0.564928	203	0.380576	220	0.631699	220.333	0.752966	337.556	0.581095	253.889	0.372586	232.778	0.658846	247.778	0.627219	224.778	0.792507	126.111	0.238488	223.556	0.816579	206.222	0.888198	256.667	0.709052	179.889	0.166974	301	0.885906	205.889	0.640409	229	0.857755	187.444	0.473	4224.11	0.848563	1137.33	0.735563	1697.33	0.770674	1450.56	0.561783	1132.44	0.58318	1110.11	0.64853	1287.67	0.49674
323.333	0.537179	209.222	0.41732	212.444	0.580375	207.222	0.652797	327	0.535508	254.333	0.374424	227.889	0.621964	241.667	0.594676	223.778	0.78428	131.222	0.363146	234	0.899468	208.333	0.907866	245.222	0.632011	188.889	0.241697	272.333	0.71275	216.667	0.738391	219.444	0.765078	178.333	0.413966	4238.11	0.851937	1160.56	0.761353	1671.11	0.75491	1410.44	0.542873	1176.89	0.624055	1142.67	0.677728	1226.89	0.449803
331.111	0.576026	212.667	0.437664	240	0.767548	213.111	0.69779	343.556	0.607007	250.667	0.359247	233.111	0.661358	237	0.569822	239.667	0.914994	127.556	0.273732	235.667	0.912698	202.556	0.854043	256.333	0.706804	179.444	0.163279	266.111	0.675167	223.778	0.803036	211.556	0.688578	197	0.534918	4193.11	0.841093	1167.56	0.769127	1539.67	0.675885	1476.89	0.574197	1095.44	0.549151	1188.44	0.718784	1200.11	0.429123
322.556	0.533298	201	0.368765	237.333	0.749433	219.111	0.74363	316	0.488003	258.111	0.390064	230.444	0.641238	241.889	0.595858	239.222	0.911333	126.889	0.257463	224.444	0.823627	209.444	0.918217	250.556	0.667916	185.667	0.214946	297.222	0.863086	219.111	0.760609	237.556	0.940734	184.222	0.452123	4413	0.89408	1173.22	0.77542	1673.89	0.75658	1489.11	0.579959	1259.56	0.700082	1204.33	0.733034	1190.89	0.422001
336.556	0.60322	208.667	0.414042	220.778	0.636984	202	0.612901	332	0.557101	251.556	0.362928	229.889	0.637052	254.222	0.661536	241.778	0.93236	126.667	0.252049	214.556	0.745151	201.889	0.847829	275.889	0.838445	179.889	0.166974	296	0.855704	211.667	0.692936	225.556	0.824354	177.444	0.408206	4301.33	0.867172	1137.56	0.73581	1596.78	0.710221	1505.22	0.587554	1230	0.6729	1209	0.73722	1339.33	0.53664
323.111	0.53607	199.778	0.361548	221.667	0.643022	209.667	0.671477	308.556	0.455855	272.111	0.448022	238	0.698241	254.667	0.663906	220.778	0.759601	130.333	0.341463	223	0.812167	203	0.85818	251.333	0.673147	191.222	0.261067	284.556	0.78658	217.222	0.743436	219.889	0.769394	190.667	0.493883	4266	0.858657	1165.44	0.766782	1606.89	0.716299	1412.56	0.543869	1216.11	0.660127	1173.56	0.705431	1222.67	0.446543
298	0.410654	202.444	0.377292	245	0.801511	207.333	0.653645	320.333	0.506715	246.222	0.340846	256.222	0.835707	254.889	0.665089	221.778	0.767827	123.778	0.181585	220.556	0.79277	203	0.85818	250.111	0.664921	180.889	0.175276	277.667	0.744968	227.111	0.833336	220.667	0.776939	184.556	0.454287	4269.67	0.859541	1181.11	0.784181	1705.89	0.775818	1464.89	0.56854	1216	0.660024	1166.78	0.699352	1167	0.403553
308	0.460599	204.778	0.391076	229.556	0.696608	219.111	0.74363	355	0.656429	251.667	0.363387	240	0.713329	263.778	0.712426	217.444	0.732173	120.778	0.108415	225	0.82804	200.778	0.837478	264	0.758414	181.889	0.183579	284.333	0.785233	201.111	0.596973	223.444	0.803872	195.222	0.523397	4445.67	0.901952	1179	0.781837	1636.89	0.734335	1457.22	0.564926	1181	0.627836	1206.11	0.734629	1207	0.434443
317.111	0.506103	219.444	0.477686	234.333	0.729055	220.889	0.757214	349.222	0.631476	260.778	0.401105	245.556	0.755243	277.556	0.7858	220	0.7532	129.333	0.317073	223.889	0.819222	196	0.792962	257.111	0.712041	186.222	0.219554	289.778	0.818122	216.556	0.737382	207.444	0.648699	185.333	0.459322	4483.56	0.911082	1175.67	0.778135	1696.78	0.770341	1525	0.596878	1156.33	0.60515	1111.44	0.649726	1236.89	0.457526
335.111	0.596003	209.556	0.419292	242.889	0.787172	210.889	0.680814	347.667	0.62476	263.444	0.412142	253.556	0.815595	261.778	0.701776	217.889	0.735834	124.889	0.208683	224.667	0.825397	198.333	0.814698	246.444	0.640237	180.333	0.17066	285.556	0.79262	214.889	0.722227	198.667	0.563577	179.778	0.423329	4546.11	0.926156	1143.33	0.742226	1761	0.808951	1533.78	0.601016	1183.89	0.630493	1255.44	0.778874	1255.56	0.471942
325.222	0.546613	213.444	0.442253	225.222	0.667169	200.556	0.601869	339.444	0.589248	294.333	0.540018	244	0.743505	262.111	0.703549	220.111	0.754113	126	0.23578	225	0.82804	211.222	0.934782	252.333	0.679878	177.556	0.147604	262.556	0.653694	202.556	0.610109	222.889	0.798489	185.333	0.459322	4727.56	0.969879	1115.56	0.711378	1743.56	0.798464	1666	0.663349	1383.56	0.814122	1298.56	0.817539	1180.56	0.414022
322.778	0.534407	211.556	0.431103	232.111	0.713963	210.667	0.679117	330.444	0.550381	263.222	0.411223	247.444	0.769486	270.222	0.746743	206.667	0.643514	125.333	0.219512	226.111	0.836857	218.222	1	287	0.913238	181.111	0.17712	281.333	0.767112	205.333	0.635355	207.667	0.650862	180.778	0.429808	4501.11	0.915312	1132.78	0.730504	1697.44	0.770741	1557.78	0.612331	1252.22	0.693337	1297.44	0.816542	1207.22	0.434615
361.333	0.726968	221.667	0.490814	222.444	0.6483	207.111	0.651949	332.222	0.558059	260	0.397885	252.444	0.807206	262.222	0.70414	207.333	0.648993	123.333	0.170732	232	0.883595	207.333	0.898549	269.111	0.792819	191	0.259224	288.111	0.808053	212.333	0.698991	215.667	0.728448	181.556	0.434849	4572.78	0.932582	1206.33	0.812192	1671	0.754843	1486.67	0.578807	1274.56	0.713877	1326.67	0.842751	1229	0.451433
356.222	0.701441	211.889	0.43307	256.444	0.879244	210	0.674021	317	0.492322	250.889	0.360166	245.778	0.756918	282.556	0.812427	207.222	0.64808	128.778	0.303537	241.333	0.957667	198	0.811596	279.778	0.864623	184.556	0.205722	291.444	0.828185	207.667	0.656573	213.778	0.710128	182	0.437726	4534.56	0.923371	1227.22	0.83539	1751.11	0.803006	1463.11	0.567702	1274.44	0.713774	1273.78	0.795317	1212.67	0.43882
362.222	0.731408	222.333	0.494747	246.778	0.813588	216.889	0.726654	322.111	0.514394	245.889	0.339467	255.333	0.829001	259.889	0.691716	216.667	0.725781	125.111	0.214098	232.778	0.88977	215.444	0.974118	269.778	0.797309	181.556	0.180814	272.778	0.715438	216.333	0.735355	226.667	0.835129	183.556	0.447808	4590.67	0.936893	1142.89	0.741733	1750.22	0.802471	1451.44	0.562202	1302.44	0.739525	1246.89	0.771201	1183.89	0.416596
366	0.750277	213.778	0.444225	240.556	0.771325	204.444	0.631573	303.778	0.435221	240.222	0.316007	255.778	0.832358	262.444	0.705322	207.222	0.64808	128	0.284561	238.889	0.93827	202.556	0.854043	264.889	0.764399	183.778	0.199263	275.222	0.7302	207	0.650509	209.667	0.670258	177.667	0.40965	4623.67	0.944845	1208.89	0.81503	1839.44	0.856112	1415.67	0.545336	1175.78	0.623033	1254.11	0.777678	1164	0.401236
386.222	0.851275	229.556	0.537403	234.111	0.727548	220.222	0.752118	302.111	0.428022	235.778	0.297609	242.889	0.735123	266.222	0.725442	222	0.769653	126.889	0.257463	237.333	0.925921	203.333	0.861282	265.889	0.77113	194.444	0.287818	285.556	0.79262	205.333	0.635355	211.556	0.688578	176.889	0.404609	4522.67	0.920507	1146.11	0.745311	1856.67	0.866466	1370.44	0.524016	1166.78	0.614756	1239.33	0.764424	1228.44	0.451004
367.222	0.75638	219.111	0.475719	238.667	0.758494	210.889	0.680814	283.667	0.348369	221.333	0.237809	238.444	0.70159	252.667	0.653255	218.778	0.743147	124.444	0.197829	243.556	0.97531	206.667	0.892344	255.333	0.700073	187	0.226014	261.556	0.647654	214.222	0.716164	200.667	0.582974	175.667	0.396692	4299.33	0.86669	1138.11	0.736427	1777.78	0.819038	1425	0.549735	1256.22	0.697016	1272.22	0.793921	1156.67	0.395573
365.778	0.749168	226.667	0.520342	237.556	0.750948	221	0.758062	302	0.427542	224.889	0.25253	253	0.8114	261.111	0.698223	224.556	0.790681	128.667	0.300829	226.778	0.842151	208.333	0.907866	267.889	0.784593	181.222	0.178041	281.222	0.766442	209.333	0.671718	212	0.692884	190.111	0.490281	4289.89	0.864414	1139.22	0.737661	1839.44	0.856112	1452.33	0.562621	1187.44	0.633762	1169.56	0.701844	1246.78	0.465163
372.333	0.781907	224.889	0.509842	242.889	0.787172	217.111	0.72835	273.444	0.30422	231.667	0.28059	244.333	0.746017	254	0.660354	224.889	0.79342	127.444	0.271	242.111	0.963841	200	0.830229	264.222	0.759909	187.778	0.232473	278.889	0.75235	210.444	0.681818	210.889	0.68211	185	0.457164	4181.33	0.838255	1172.78	0.774927	1748.22	0.801269	1374.67	0.526007	1153.33	0.602391	1251.22	0.775087	1262.22	0.47709
352.667	0.683686	229.111	0.534775	245.444	0.804526	207.667	0.656197	289	0.3714	224.444	0.250688	242.111	0.729254	252.556	0.652664	214.444	0.707493	119.889	0.0867317	233.889	0.898587	208.778	0.912012	257.778	0.716531	187.556	0.23063	274.667	0.726848	211.667	0.692936	203.444	0.609906	182.556	0.441329	4292.11	0.864949	1108.78	0.703851	1768.89	0.813694	1425.11	0.549788	1166	0.61404	1223.56	0.750274	1255.33	0.471769
365.222	0.746392	226.333	0.518369	249.222	0.830188	217	0.727502	290.111	0.376198	218.333	0.22539	235.667	0.680641	242.333	0.598222	228	0.819013	126.667	0.252049	232.222	0.885357	197.333	0.805381	261.556	0.741963	188.444	0.238003	263.556	0.659734	229.778	0.857582	225.444	0.823268	183.444	0.447082	4341.22	0.876784	1154.11	0.754196	1705.56	0.775618	1461.33	0.566864	1204.11	0.64909	1308.78	0.826707	1229.33	0.45169
358	0.710322	228.778	0.532808	247.333	0.817357	211.667	0.686757	302.222	0.428501	235.111	0.294848	246	0.758593	250.778	0.643196	230	0.835467	125.222	0.216805	234.778	0.905643	207	0.895447	283.667	0.890802	188.889	0.241697	297.556	0.865103	219.222	0.761618	212.333	0.696114	179.667	0.422609	4548.78	0.926799	1069.89	0.660662	1717.11	0.782565	1392.67	0.534493	1234.56	0.67709	1289.22	0.809168	1328.33	0.528145
352	0.680355	223.889	0.503936	244.111	0.795472	204.667	0.633277	302	0.427542	221.889	0.240111	246.111	0.75943	237	0.569822	210.889	0.678247	124.222	0.192415	236.444	0.918865	213.889	0.95963	262	0.744951	191	0.259224	293.778	0.842283	224.444	0.809091	191.556	0.494613	171.889	0.372212	4388.44	0.888163	1121.67	0.718165	1750.22	0.802471	1341.33	0.510293	1349	0.782342	1293.89	0.813353	1150.78	0.391025
362	0.730299	219.111	0.475719	229.889	0.69887	213.556	0.70119	294.667	0.395874	231.444	0.279667	245.556	0.755243	245.778	0.616569	218.667	0.742234	120.222	0.0948537	232.222	0.885357	207.889	0.90373	272.667	0.816756	187.333	0.228779	306.444	0.918789	214.444	0.718182	189.111	0.4709	181.444	0.434123	4218	0.847091	1073.89	0.665104	1691	0.766867	1440.44	0.557016	1230.33	0.673206	1307.22	0.825311	1181.67	0.41488
380	0.8202	237.111	0.582019	254.556	0.866419	213.667	0.702038	297	0.405949	239.111	0.311407	248.778	0.77955	246.111	0.618342	199.333	0.58318	128.444	0.29539	214.333	0.743381	203	0.85818	257	0.711294	189.444	0.246305	280.556	0.762419	206	0.641418	191.667	0.495689	180.889	0.430527	4467.22	0.907146	1115.11	0.710884	1696.22	0.770007	1384.22	0.530512	1230.67	0.673513	1336.33	0.85142	1183.89	0.416596
381.778	0.82908	216.444	0.459969	225.222	0.667169	203.778	0.626485	316.667	0.490883	234.444	0.292087	239.556	0.709979	243.556	0.604735	230.556	0.840041	128.111	0.287268	227.222	0.845675	198.889	0.819878	255	0.697831	198.667	0.32288	294.444	0.846306	216.222	0.734345	204.444	0.619604	178.444	0.414685	4563.33	0.930306	1149.22	0.748766	1691.33	0.767067	1427.33	0.550835	1222.11	0.665645	1301.67	0.820329	1191.56	0.422517
355.444	0.697556	219.111	0.475719	231.667	0.710947	214.222	0.706278	304.889	0.440019	241.333	0.320606	233.111	0.661358	246.111	0.618342	208.556	0.659054	128.778	0.303537	222.778	0.810405	202.889	0.857146	269.222	0.793566	183.667	0.198341	269.444	0.695299	214.333	0.717173	213.333	0.705812	179.333	0.420445	4417.22	0.895097	1130	0.727419	1642.56	0.737742	1394.33	0.535278	1184.33	0.630901	1441	0.945291	1187.67	0.419513
360.778	0.724196	231.222	0.547241	227.778	0.684531	220.556	0.75467	308.778	0.456814	233.667	0.28887	228.556	0.626995	262	0.702958	217.556	0.733094	124.444	0.197829	227.667	0.849206	197.111	0.803313	246	0.637248	181.889	0.183579	269.667	0.696646	220.556	0.773745	207.667	0.650862	173.889	0.385171	4702.89	0.963935	1083.44	0.675716	1765.33	0.811556	1416.89	0.545912	1299.11	0.73646	1307.11	0.825212	1236.78	0.45744
387.889	0.859601	230.333	0.541991	263.222	0.925283	203	0.620541	306.778	0.448177	238.333	0.308187	222.333	0.580049	233.333	0.550293	227.889	0.8181	130.333	0.341463	224.889	0.827159	203.111	0.859214	273.889	0.824982	179.444	0.163279	265.667	0.672485	211.778	0.693945	196.556	0.543104	180.889	0.430527	4203.44	0.843583	1058.22	0.647705	1808.78	0.837675	1367.11	0.522445	1242.67	0.68455	1361.78	0.87424	1245.67	0.464305
370	0.770255	219.444	0.477686	255.222	0.870943	208.222	0.660437	308.556	0.455855	240.667	0.317849	220	0.562449	228.556	0.524854	231.222	0.84552	119	0.0650488	236.333	0.917984	207.778	0.902695	251.667	0.675395	178.667	0.156828	283	0.777181	208.333	0.662627	188.778	0.467671	187.222	0.471562	4010.22	0.797023	1114.56	0.710267	1602.89	0.713895	1383.44	0.530145	1378.56	0.809524	1437.67	0.942302	1200.89	0.429724
348	0.660377	222.444	0.495403	257	0.88302	205.444	0.639213	314	0.479366	234.667	0.29301	222.444	0.580887	237.889	0.574556	208.667	0.659967	123.444	0.173439	236.333	0.917984	209.556	0.919261	253.111	0.685115	189.222	0.244462	277.111	0.74161	208.111	0.660609	196.889	0.546334	174.778	0.390931	4135.11	0.827117	1009.44	0.593534	1756.44	0.806212	1489.22	0.580011	1238.67	0.680871	1317.67	0.834679	1229.44	0.451776
350.444	0.672583	215	0.451442	223.667	0.656607	206.667	0.648557	321.556	0.511997	250.778	0.359707	225.889	0.606876	233.444	0.550885	218	0.736747	123.444	0.173439	215	0.748675	198.889	0.819878	274.222	0.827223	179.889	0.166974	270.222	0.699999	227.556	0.837382	209.333	0.667019	178.333	0.413966	4451.44	0.903344	1138	0.736303	1755.33	0.805544	1437.11	0.555445	1396.89	0.826385	1388.11	0.897857	1177.22	0.411447
349.556	0.668148	220.222	0.48228	221	0.638492	210.556	0.678269	325.222	0.527829	247.889	0.347747	221.556	0.574188	241.889	0.595858	207.111	0.647167	124.778	0.205976	222.444	0.807754	194.222	0.776397	247.222	0.645474	181	0.176198	288.333	0.809394	214.333	0.717173	202.889	0.604523	179.556	0.42189	4425.33	0.897052	1110	0.705208	1834.89	0.853373	1504.22	0.587083	1244.33	0.686082	1336.56	0.85162	1181.22	0.414536
355	0.695338	223.556	0.501969	236.889	0.746417	224.111	0.78183	350.444	0.636753	254	0.373045	212.333	0.504609	241.333	0.592897	218.111	0.73766	126.444	0.24661	233	0.891532	205.778	0.884062	258.778	0.723263	174.222	0.119923	282.667	0.77517	220.667	0.774755	205.778	0.632542	170.556	0.363575	4214.44	0.846234	1141.33	0.740005	1925.89	0.908083	1350.89	0.514798	1293.33	0.731146	1383.89	0.894071	1254.56	0.471169
332	0.580466	231.556	0.549214	253.667	0.860381	217.111	0.72835	329.778	0.547505	257.556	0.387767	224.111	0.593462	238.889	0.579882	220.889	0.760514	121.778	0.132805	226.667	0.84127	197.111	0.803313	265.333	0.767387	178.444	0.154977	281.556	0.768459	221	0.777782	205.778	0.632542	179.333	0.420445	4397.33	0.890305	1179.56	0.782454	1774.56	0.817101	1420.67	0.547693	NaN	NaN	NaN	NaN	1240.67	0.460443
346.444	0.652606	221.333	0.488842	259.111	0.897359	213.667	0.702038	343.889	0.608445	239.222	0.311867	224.333	0.595137	235.333	0.560944	216	0.720294	123.444	0.173439	233.222	0.893294	193.556	0.770192	264.556	0.762157	184.444	0.204792	278.222	0.748321	226.889	0.831318	207.222	0.646546	171.889	0.372212	4407.44	0.892741	1174.11	0.776407	1874.78	0.877355	1440	0.556807	NaN	NaN	NaN	NaN	1313.67	0.516819
308.778	0.464484	227.111	0.522964	238.111	0.754717	199.889	0.596773	331.667	0.555663	258	0.389605	221.778	0.575862	238.333	0.576921	212.556	0.691961	122.556	0.15178	225.444	0.831563	212.111	0.943065	251.667	0.675395	178.444	0.154977	267.333	0.682549	221	0.777782	196.667	0.544181	171.333	0.36861	4308.89	0.868992	1214.33	0.821076	1840.11	0.856513	1549.33	0.608349	NaN	NaN	NaN	NaN	1295.11	0.502489
313.222	0.48668	221	0.486875	210.667	0.568305	204.667	0.633277	327.556	0.537909	252.778	0.367987	225.222	0.601844	242.222	0.597631	221.778	0.767827	126.444	0.24661	228.667	0.857143	200	0.830229	249.667	0.661932	176.778	0.141144	277	0.74094	223.111	0.796973	197.889	0.556032	180	0.424767	4251.67	0.855204	1142.33	0.741115	1802.78	0.834068	1437	0.555393	NaN	NaN	NaN	NaN	1181.22	0.414536
327.333	0.557157	221.556	0.490158	212.667	0.58189	197.222	0.576397	316.556	0.490404	250.889	0.360166	234.667	0.673097	239.444	0.582837	216.889	0.727607	126.444	0.24661	218.111	0.773365	199.778	0.828161	235	0.563202	178.444	0.154977	286.556	0.79866	216.222	0.734345	223.111	0.800642	175.444	0.395247	4232.11	0.850491	1120.89	0.717301	1821.22	0.845157	1446.22	0.55974	NaN	NaN	NaN	NaN	1218.56	0.443368
355.556	0.698115	226.444	0.519025	221.444	0.641507	198.333	0.584885	311.556	0.468811	253.667	0.371667	226.667	0.612745	238.444	0.577512	211.333	0.6819	126.333	0.243902	241.556	0.959437	199.222	0.822981	232.111	0.543755	169.111	0.0774883	289.889	0.818792	215.444	0.727273	204.556	0.62069	172.333	0.375089	4231.56	0.850357	1091.56	0.684724	1607	0.716366	1427.67	0.550993	NaN	NaN	NaN	NaN	1271.22	0.48404
347	0.655383	216.333	0.459314	208.556	0.553966	211.222	0.683358	330.444	0.550381	254.667	0.375807	229.333	0.632857	262.444	0.705322	216.111	0.721207	124	0.187	229	0.859786	197.667	0.808493	236.778	0.57517	179.889	0.166974	263.111	0.657047	210	0.677782	220	0.770471	171	0.366452	4029.67	0.801708	1174.44	0.776777	1571.56	0.695057	1462.89	0.567597	NaN	NaN	NaN	NaN	1208.56	0.435645
341.889	0.629856	210.556	0.425198	232.222	0.714717	196.111	0.567909	336.667	0.577256	235.222	0.295307	227.778	0.621126	250.667	0.642605	219.222	0.7468	124.778	0.205976	230.333	0.870365	192	0.755695	227.667	0.51384	173.444	0.113464	253.111	0.596644	206.222	0.643436	209.667	0.670258	177.111	0.406048	4185.89	0.839353	1130.33	0.727789	1508.56	0.657181	1493.89	0.582212	NaN	NaN	NaN	NaN	1189.67	0.421058
330.556	0.573254	217.778	0.467847	261.889	0.916229	211.111	0.68251	294.667	0.395874	248.889	0.351887	239.444	0.709134	237.222	0.571004	220.111	0.754113	127.556	0.273732	216.778	0.762786	195.889	0.791928	251.778	0.676142	182.778	0.19096	263	0.656376	215.556	0.728291	202	0.595902	181.778	0.436288	4194	0.841308	1113.56	0.709157	1676.44	0.758116	1458.22	0.565397	NaN	NaN	NaN	NaN	1277.11	0.488588
325.111	0.546059	230	0.540025	244.778	0.800003	208	0.658741	317.667	0.495202	244.778	0.334868	219.222	0.55658	232.778	0.547338	223.778	0.78428	122.111	0.140927	230.444	0.871246	204	0.867496	243.778	0.622291	182.667	0.190039	272.111	0.711409	219.778	0.766673	212.222	0.695037	181.444	0.434123	4311.44	0.869608	1092.56	0.685835	1573.44	0.696192	1405.33	0.540464	NaN	NaN	NaN	NaN	1266.11	0.480093
331.444	0.577689	224.444	0.507214	236.667	0.744909	204.667	0.633277	325.222	0.527829	257.889	0.389145	222.111	0.578374	227.556	0.519528	221.889	0.76874	129.222	0.314366	232.222	0.885357	201.556	0.844726	256.111	0.70531	181.333	0.178963	263.222	0.657717	213.444	0.709091	221.889	0.788791	177.444	0.408206	4050.44	0.806715	1092.56	0.685835	1696	0.769873	1386.89	0.531769	NaN	NaN	NaN	NaN	1196.89	0.426635
348.444	0.662595	218.333	0.471125	251.889	0.848304	205.333	0.638365	336.556	0.576776	256.444	0.383163	231.667	0.650465	246.444	0.620115	205.444	0.633453	120.444	0.100268	218.889	0.77954	204.667	0.873711	252.778	0.682874	187.556	0.23063	273.667	0.720807	212.222	0.697982	212.111	0.693961	187.111	0.470842	4054	0.807572	1106.44	0.701258	1624.44	0.726853	1455.33	0.564035	NaN	NaN	NaN	NaN	1180.78	0.414193
325.556	0.548281	212.778	0.43832	242.444	0.784149	207.111	0.651949	334.444	0.567655	259	0.393745	229.333	0.632857	229.333	0.528992	229.222	0.829066	129	0.308951	233.111	0.892413	205.667	0.883028	242.889	0.616306	183.556	0.19742	266.556	0.677855	212.889	0.704045	211.667	0.689655	174.556	0.389493	4215.89	0.846582	1065.67	0.655973	1662.78	0.7499	1490.33	0.580535	NaN	NaN	NaN	NaN	1164.44	0.401579
329.889	0.569922	217.444	0.465875	240.111	0.768302	208.778	0.664685	314.889	0.483205	242.556	0.325669	234.778	0.673934	242.889	0.601183	230.444	0.839119	124.444	0.197829	219.889	0.787476	199.222	0.822981	259.889	0.730741	178.222	0.153133	274.778	0.727518	211.111	0.687882	211.889	0.691808	175.889	0.39813	4454.11	0.903987	1138.11	0.736427	1617.33	0.722578	1442.89	0.558169	NaN	NaN	NaN	NaN	1096	0.348722
339.778	0.619313	215.444	0.454064	257.444	0.886036	204.333	0.630725	352.444	0.64539	245.889	0.339467	232.222	0.654652	233.222	0.549702	224.111	0.78702	125.111	0.214098	225.556	0.832452	197.667	0.808493	247.333	0.646221	175.222	0.128226	275.333	0.730871	226.778	0.830309	206.222	0.636848	176.667	0.403171	4411.33	0.893678	1084.11	0.676456	1600	0.712158	1378.33	0.527735	NaN	NaN	NaN	NaN	1086.33	0.341256
327.556	0.55827	205.778	0.396981	234	0.726794	210.889	0.680814	336.444	0.576293	250.222	0.357405	223.222	0.586756	227.111	0.517159	219.889	0.752287	127.778	0.279146	240.778	0.953262	211.444	0.936851	238.889	0.58938	181.111	0.17712	290.222	0.820804	228.333	0.844445	201.556	0.591595	172.667	0.377253	4022.44	0.799968	1068.89	0.659551	1575.11	0.697194	1401.56	0.538683	NaN	NaN	NaN	NaN	1203.44	0.431697
333.667	0.588791	213.778	0.444225	241.778	0.779625	206.444	0.646853	325.889	0.53071	242.667	0.326129	233.111	0.661358	228.222	0.523075	219	0.744974	123.667	0.178878	235.222	0.909167	208.889	0.913046	249.444	0.660431	184.667	0.206644	284	0.783221	211.444	0.690909	207.333	0.647622	168.222	0.348452	3813.67	0.749659	1106.11	0.700889	1515.67	0.661456	1363.22	0.520612	NaN	NaN	NaN	NaN	1228	0.450661
343.778	0.63929	228.556	0.531497	245.889	0.807549	201.222	0.606957	326.444	0.533106	260.889	0.401565	218.444	0.550711	221.667	0.488167	227.222	0.812613	127.222	0.265585	241.778	0.961198	201.444	0.843683	248.111	0.651458	181.778	0.182658	269.556	0.695976	217.889	0.7495	211.222	0.685339	177.556	0.408931	3981.78	0.790168	1021.56	0.606985	1727.78	0.788978	1333	0.506364	NaN	NaN	NaN	NaN	1207.22	0.434615
339.667	0.618758	224.222	0.505903	241.667	0.778871	204.333	0.630725	327.667	0.538388	250.222	0.357405	209.556	0.48366	231.111	0.53846	223.111	0.778793	126.556	0.249341	214.889	0.747794	209.111	0.915115	259.667	0.729247	167.333	0.0627262	284.444	0.785903	212.222	0.697982	206.778	0.64224	178	0.411808	3900.67	0.770623	1013	0.597483	1661.56	0.749165	1386.22	0.531455	NaN	NaN	NaN	NaN	1211.89	0.438219
326.667	0.55383	218.222	0.470469	237	0.747171	211.222	0.683358	315.778	0.487044	241.667	0.321989	231.778	0.651302	245.111	0.613016	227.556	0.815361	124.333	0.195122	218.889	0.77954	203.778	0.865428	254.667	0.69559	180.444	0.171582	278.222	0.748321	219.333	0.762627	208.889	0.662713	176.111	0.399568	4025.44	0.800691	1024.11	0.609822	1575.89	0.697662	1349	0.513907	NaN	NaN	NaN	NaN	1213.11	0.439163
353.556	0.688126	232.333	0.553802	241.778	0.779625	201.111	0.606109	332.222	0.558059	253.556	0.371207	243.111	0.736798	239.111	0.581064	236.444	0.888479	123.778	0.181585	219.222	0.782183	216.556	0.984478	261.556	0.741963	174	0.11808	271.556	0.708056	216.667	0.738391	217.111	0.742452	181.444	0.434123	3989.67	0.792069	1049	0.637463	1713.67	0.780494	1401.78	0.538788	NaN	NaN	NaN	NaN	1229.11	0.451519
363.333	0.736957	221.889	0.492125	237.333	0.749433	210.222	0.675718	339	0.587331	257.111	0.385925	215.556	0.528924	244.222	0.608282	250	1	123.111	0.165317	225.778	0.834214	213.111	0.952382	246.222	0.638742	179.778	0.166052	275.111	0.72953	217.556	0.746473	226.222	0.830813	188.444	0.47948	3920	0.775282	1021.89	0.607355	1729.56	0.790047	1364.33	0.521135	NaN	NaN	NaN	NaN	1165.89	0.402695
359.444	0.717534	212.111	0.434381	239.889	0.766794	193.111	0.544989	348.889	0.630038	236.111	0.298988	225.778	0.606038	225.444	0.508281	226.111	0.803473	123.778	0.181585	221.111	0.797175	203.333	0.861282	247.778	0.649216	183.444	0.19649	273.333	0.71879	218	0.750509	213.222	0.704736	181	0.431247	4057.44	0.808402	1088.89	0.681763	1544.33	0.678691	1478	0.574721	NaN	NaN	NaN	NaN	1181.56	0.414794
341.889	0.629856	214.111	0.446192	241.667	0.778871	210.333	0.676566	336.667	0.577256	243.222	0.328426	225.333	0.602681	237.556	0.572783	210.333	0.673673	125.778	0.230366	231.889	0.882714	205.778	0.884062	243.889	0.623038	185.333	0.212173	256.556	0.617453	232	0.877782	210.889	0.68211	179.222	0.419726	4165.11	0.834346	1009.33	0.593411	1745.33	0.799532	1408.11	0.541774	NaN	NaN	NaN	NaN	1174.11	0.409044
343.667	0.638736	205	0.392387	237.667	0.751702	207.444	0.654494	333	0.561419	264	0.414444	232.444	0.656326	231.889	0.542603	222.889	0.776967	127	0.260171	242.222	0.964722	203.667	0.864394	253.667	0.688858	179.556	0.164209	270.444	0.70134	219.556	0.764655	219.667	0.767241	180.444	0.427644	3994.56	0.793247	1095.67	0.68929	1609.11	0.717635	1399.56	0.537741	NaN	NaN	NaN	NaN	1296.44	0.503518
341.556	0.628193	208.778	0.414698	241.778	0.779625	212.778	0.695246	355.333	0.657867	254.556	0.375347	225.556	0.604363	233.556	0.551481	210	0.670934	121.111	0.116537	241.556	0.959437	197.556	0.807459	264.667	0.762904	180.444	0.171582	254.778	0.606713	216.111	0.733336	213.333	0.705812	184.667	0.455007	4065.22	0.810276	1082.56	0.674729	1692.56	0.767802	1434.22	0.554083	NaN	NaN	NaN	NaN	1259.22	0.474773
302.667	0.433963	201	0.368765	223.333	0.654338	211.556	0.685909	343	0.604605	259	0.393745	227	0.615257	225.444	0.508281	224.333	0.788846	128.889	0.306244	231.333	0.878302	202.444	0.853	258.222	0.71952	176.556	0.139301	243.444	0.538253	211.556	0.691927	211.667	0.689655	183.778	0.449246	4235.78	0.851375	1048.89	0.63734	1577.22	0.698463	1433.56	0.553769	NaN	NaN	NaN	NaN	1239.44	0.459499
316.222	0.501663	201.556	0.372048	234.778	0.732078	200.444	0.601013	335.556	0.572458	243.667	0.330268	210.222	0.488684	223.333	0.497039	224	0.786107	122.667	0.154488	232.556	0.888008	195.556	0.788825	254.556	0.694842	170.889	0.0922503	254.222	0.603355	216.889	0.740409	213.222	0.704736	188.333	0.47876	4124.11	0.824466	1043.56	0.631417	1650.22	0.742351	1462.56	0.56744	NaN	NaN	NaN	NaN	1146.22	0.387507
316.667	0.503886	208.444	0.412725	229.778	0.698116	211.667	0.686757	322.667	0.516795	255	0.377185	216.444	0.535623	232.889	0.547929	215.111	0.71298	123.111	0.165317	236.222	0.917103	197.444	0.806416	266.667	0.776367	179.889	0.166974	258.333	0.628186	214.111	0.715155	220.333	0.7737	189.444	0.485959	4064.22	0.810035	1115	0.71076	1588.89	0.705478	1469.78	0.570845	NaN	NaN	NaN	NaN	1118.11	0.365797
305.667	0.448947	196.111	0.339892	241.111	0.775095	192.889	0.543292	335	0.570056	261.111	0.402484	223.667	0.590113	221.444	0.486979	211.778	0.685561	126.111	0.238488	238.778	0.937389	202.222	0.850931	248.222	0.652205	170.667	0.0904072	241.667	0.527519	211.889	0.694955	230.556	0.872846	178.333	0.413966	4074.11	0.812418	1089	0.681886	1788	0.825184	1439.56	0.556598	NaN	NaN	NaN	NaN	1180	0.413592
306.889	0.45505	201.333	0.370731	248.889	0.827927	210.667	0.679117	320	0.505277	261.778	0.405245	209.444	0.482815	225.778	0.51006	228.556	0.823587	129.444	0.31978	221.667	0.801587	195.667	0.78986	235.667	0.567692	178.444	0.154977	262.556	0.653694	212.556	0.701018	227.889	0.84698	192.333	0.504678	3947.11	0.781815	1043.67	0.631541	1738	0.795124	1450.67	0.561836	NaN	NaN	NaN	NaN	1183.67	0.416424
315.778	0.499446	219.667	0.479003	236	0.740378	207.444	0.654494	350.222	0.635794	262.222	0.407083	219	0.554905	221.778	0.488758	233.778	0.866547	127.111	0.262878	217.556	0.76896	187.667	0.715325	250	0.664174	184.556	0.205722	252.667	0.593962	212	0.695964	231	0.877152	181.667	0.435568	3876.89	0.764893	1011.78	0.596126	1579.78	0.7	1488	0.579435	NaN	NaN	NaN	NaN	1211.67	0.438048
312.111	0.481131	206.889	0.403542	252.889	0.855096	199.778	0.595925	343.444	0.606523	258.333	0.390983	226.778	0.613582	212	0.436686	229.667	0.832727	122.889	0.159902	214.556	0.745151	200.222	0.832298	246.778	0.642485	182.889	0.191882	240.556	0.520809	218.778	0.757582	223.556	0.804958	190.889	0.495322	3864.11	0.761814	1041.11	0.628702	1677.11	0.758517	1465.22	0.568697	NaN	NaN	NaN	NaN	1221.33	0.445512
306.333	0.452273	192.667	0.319554	234.111	0.727548	207.667	0.656197	338.222	0.583971	245.556	0.338089	205.444	0.452639	222.444	0.492305	222.444	0.773306	122.667	0.154488	230.667	0.873016	191.111	0.747412	251	0.670905	174.333	0.120845	247.111	0.560403	202.667	0.611118	220.333	0.7737	183.667	0.448527	4119	0.823235	1061.67	0.651531	1751.67	0.80334	1427.11	0.550731	NaN	NaN	NaN	NaN	1316.78	0.519221
319.444	0.517755	209.111	0.416664	228.111	0.686793	198.778	0.588285	351	0.639154	242.333	0.324746	221.111	0.57083	229.444	0.529583	207.667	0.651741	131.889	0.379415	233.222	0.893294	196	0.792962	257.111	0.712041	173.778	0.116237	261.111	0.644966	200.889	0.594955	225.889	0.827584	175.444	0.395247	4119.11	0.823262	1027.44	0.613524	1784.56	0.823113	1392.22	0.534283	NaN	NaN	NaN	NaN	1161.67	0.399434
289.556	0.368481	201.111	0.36942	245.778	0.806795	199.111	0.590829	355	0.656429	257	0.385465	221.222	0.571668	217.778	0.467456	219.333	0.747713	129.333	0.317073	229.111	0.860667	199.444	0.825049	266.111	0.772624	183	0.192803	246.889	0.559062	218	0.750509	209.778	0.671335	186.556	0.467246	4129.44	0.825751	1054.67	0.643757	1652.67	0.743821	1460.56	0.566498	NaN	NaN	NaN	NaN	1279.33	0.490304
306.444	0.452827	197.333	0.347109	236	0.740378	225.556	0.79287	356.222	0.661706	255.778	0.380406	207	0.464377	236	0.564496	214.222	0.705667	131	0.357732	222.889	0.811286	183.556	0.677024	251	0.670905	178.111	0.152212	248.333	0.567784	210.111	0.678791	211.889	0.691808	188.111	0.477322	4152.89	0.831401	998.556	0.581442	1665.22	0.751369	1335.33	0.507464	NaN	NaN	NaN	NaN	1164.33	0.401493
303.889	0.440067	205.778	0.396981	267.222	0.952453	213.333	0.699486	338.667	0.585893	256.889	0.385005	227.778	0.621126	234.778	0.557989	211	0.67916	122.222	0.143634	214.333	0.743381	189.333	0.730847	254.111	0.691847	174.111	0.119001	254.889	0.607384	216.444	0.736364	221.444	0.784475	184.444	0.453562	4163.11	0.833864	1024.89	0.610687	1678.78	0.759519	1409.11	0.542245	NaN	NaN	NaN	NaN	1310.67	0.514502
307.667	0.458936	201.667	0.372703	257.778	0.888305	222.667	0.770798	339	0.587331	245.556	0.338089	215.667	0.529761	224.556	0.503552	227.778	0.817187	121.889	0.135512	219.889	0.787476	187.111	0.710145	242.333	0.612564	172.333	0.104239	253.556	0.599332	205.333	0.635355	216.222	0.733831	190.667	0.493883	4263.44	0.858042	947.667	0.524927	1771.67	0.815364	1401.56	0.538683	NaN	NaN	NaN	NaN	1200.89	0.429724
299.111	0.416203	196.111	0.339892	274.222	1	210.889	0.680814	332.667	0.559981	244.778	0.334868	213	0.509641	217.444	0.465678	210.111	0.671847	127	0.260171	224.444	0.823627	206.333	0.889233	251.556	0.674648	175.889	0.133763	255	0.608054	209.222	0.670709	219.778	0.768318	186	0.463644	4058.33	0.808616	1101.89	0.6962	1829.11	0.8499	1468.33	0.570164	NaN	NaN	NaN	NaN	1190.78	0.421916
286.667	0.354052	194.667	0.331365	245.333	0.803773	220.333	0.752966	342.333	0.601725	257.333	0.386844	208	0.471921	219.778	0.478107	227.333	0.813526	127.556	0.273732	218	0.772484	194	0.774328	244.111	0.624532	181.556	0.180814	261.111	0.644966	217.778	0.748491	214.889	0.720903	189	0.483082	4112.11	0.821575	1009.78	0.593905	1737	0.794522	1398.67	0.537321	NaN	NaN	NaN	NaN	1247.33	0.465591
295.667	0.399002	198.333	0.353014	229.889	0.69887	215.556	0.71647	344.222	0.609883	250.333	0.357865	218	0.547361	215.556	0.455623	208.889	0.661794	127	0.260171	222	0.80423	194.444	0.778465	265.111	0.765893	177.444	0.146674	251.222	0.585234	223.222	0.797982	210.778	0.681033	189.444	0.485959	4210.22	0.845217	911.889	0.485193	1662.78	0.7499	1412.44	0.543816	NaN	NaN	NaN	NaN	1213.89	0.439764
293	0.385682	211.556	0.431103	248	0.821888	212.556	0.693549	366.778	0.707293	242.667	0.326129	207.667	0.469409	211.778	0.435504	212.889	0.6947	128.222	0.289976	212.444	0.728389	200.667	0.836444	255	0.697831	177.778	0.149447	273	0.716779	216.667	0.738391	207.333	0.647622	186.556	0.467246	4011	0.79721	1049.56	0.638081	1736.22	0.794055	1552.78	0.609973	NaN	NaN	NaN	NaN	1331.44	0.530547
314.667	0.493897	202.556	0.377953	244.222	0.796226	204.111	0.629029	331.667	0.555663	248.778	0.351427	217.111	0.540655	227.778	0.520711	237.333	0.895793	121.556	0.12739	214.556	0.745151	192	0.755695	259.889	0.730741	182.222	0.186344	283	0.777181	212.333	0.698991	220.444	0.774777	181.667	0.435568	4040.56	0.804332	1037.22	0.624383	1741.22	0.797061	1488.56	0.579697	NaN	NaN	NaN	NaN	1303.78	0.509182
298.444	0.412872	201.333	0.370731	256.111	0.876982	205.222	0.637517	342.444	0.602204	250.778	0.359707	215.778	0.530598	216.111	0.458579	226.333	0.8053	125.667	0.227659	221.889	0.803349	192.222	0.757763	247.333	0.646221	184.111	0.202027	245.222	0.548992	206.667	0.647482	217.556	0.746768	184.556	0.454287	4129.67	0.825805	972.222	0.552196	1765.78	0.811824	1463.22	0.567754	NaN	NaN	NaN	NaN	1224	0.447572
311.222	0.476691	189.222	0.299209	241.667	0.778871	205.667	0.640917	324.444	0.524469	250.667	0.359247	210.111	0.487847	218.444	0.471003	213.222	0.69744	123.778	0.181585	228.333	0.854492	200.889	0.838512	251.556	0.674648	183.889	0.200184	270.111	0.699328	212.556	0.701018	222.111	0.790944	182.111	0.438445	3967.22	0.786661	995.889	0.57848	1654.33	0.744823	1532.56	0.60044	NaN	NaN	NaN	NaN	1258.78	0.47443
312.111	0.481131	189.111	0.298554	252.333	0.85132	208.667	0.663837	317.222	0.49328	244.333	0.333026	206.667	0.461865	206.667	0.408285	205.333	0.63254	122.778	0.157195	224.667	0.825397	200.222	0.832298	250.556	0.667916	183.333	0.195568	255.111	0.608725	218.333	0.753536	225.333	0.822192	182.333	0.439884	4082.11	0.814346	971.667	0.55158	1858.89	0.867802	1373.67	0.525536	NaN	NaN	NaN	NaN	1252.56	0.469625
310.778	0.474473	202	0.37467	255.333	0.871697	212.222	0.690998	337.889	0.582533	250.889	0.360166	219.444	0.558255	216.667	0.46154	237.333	0.895793	121.556	0.12739	227.222	0.845675	194.222	0.776397	242.778	0.615559	184.778	0.207565	291.333	0.827515	216	0.732327	223	0.799566	179.889	0.424048	3952.11	0.783019	997.556	0.580331	1733.78	0.792585	1456.89	0.564769	NaN	NaN	NaN	NaN	1185.33	0.417711
304.333	0.442284	206.556	0.401576	267	0.950945	211	0.681662	338.111	0.583492	262.667	0.408926	209.778	0.485335	213.667	0.445563	234	0.868373	125.778	0.230366	226.111	0.836857	196.556	0.798142	238.556	0.587139	187.889	0.233395	246.889	0.559062	216.667	0.738391	209.444	0.668096	189.556	0.486685	3860.44	0.76093	985.667	0.567128	1797.67	0.830995	1468	0.570007	NaN	NaN	NaN	NaN	1100.11	0.351897
317.778	0.509435	187	0.286087	251.667	0.846796	206.444	0.646853	343.889	0.608445	259.556	0.396046	214.778	0.523054	214.778	0.45148	222.889	0.776967	124.556	0.200561	219	0.780421	202.444	0.853	247.444	0.646968	175.444	0.130069	253.333	0.597985	210.444	0.681818	208.667	0.66056	170.889	0.365733	3938.89	0.779833	982.556	0.563673	1635.33	0.7334	1536.89	0.602483	NaN	NaN	NaN	NaN	1005.22	0.278617
301.667	0.428969	196.333	0.341203	245.667	0.806041	212.222	0.690998	379	0.760075	260.111	0.398344	206.333	0.459345	214.667	0.450889	224.333	0.788846	125	0.21139	212.778	0.73104	190.778	0.74431	268.667	0.78983	191.556	0.26384	263.556	0.659734	217.667	0.747482	206.444	0.639001	170.556	0.363575	3869.78	0.76318	1025.22	0.611056	1725.11	0.787375	1438.67	0.556178	NaN	NaN	NaN	NaN	1013	0.284624
289.222	0.366813	195.333	0.335298	233.444	0.723017	214.889	0.711374	360.222	0.67898	245.444	0.337625	214.889	0.523892	224.778	0.504734	213.222	0.69744	123.222	0.168024	208.778	0.699294	192.778	0.762943	254.222	0.692594	187.889	0.233395	240.333	0.519462	211.333	0.6899	209.444	0.668096	173.222	0.380849	4047.33	0.805965	1020.33	0.605627	1766.22	0.812091	1404.89	0.540255	NaN	NaN	NaN	NaN	1061	0.321692
294.333	0.39234	204.444	0.389103	217.556	0.615098	206	0.643461	347	0.62188	253.444	0.370744	209.778	0.485335	225.778	0.51006	209.222	0.664533	119.111	0.0677561	209.556	0.705468	187.556	0.714291	237.778	0.581902	181.333	0.178963	257.778	0.624834	209	0.668691	209.778	0.671335	172.333	0.375089	4303.33	0.867654	994.222	0.576629	1647.33	0.740614	1376.67	0.52695	NaN	NaN	NaN	NaN	1124.22	0.370517
290.333	0.372362	195.889	0.338581	251.222	0.843773	214.222	0.706278	353	0.647791	240.667	0.317849	223.778	0.59095	219.333	0.475737	203.556	0.617921	124.667	0.203268	221.667	0.801587	189.889	0.736027	255.667	0.702321	189.333	0.245384	239.222	0.512751	206.222	0.643436	218.778	0.758619	187.222	0.471562	3888.11	0.767597	1021.33	0.606737	1608.44	0.717234	1379.89	0.528469	NaN	NaN	NaN	NaN	1236.56	0.457269
295.444	0.397888	202	0.37467	236.333	0.74264	210.444	0.677414	338.667	0.585893	240.778	0.318308	215.556	0.528924	214.889	0.452071	220.333	0.75594	126.222	0.241195	218.556	0.776897	189.778	0.734993	249.222	0.658937	171.556	0.0977882	239.222	0.512751	201.778	0.603036	216	0.731678	187.111	0.470842	3752.78	0.734986	925.889	0.500741	1769.33	0.813961	1414.44	0.544759	NaN	NaN	NaN	NaN	1211.22	0.437704
287	0.355715	188.889	0.297243	234.556	0.73057	204.111	0.629029	338.778	0.586372	250.444	0.358324	203.222	0.435876	222.667	0.493492	220.222	0.755026	124.556	0.200561	224.667	0.825397	183.778	0.679092	248	0.650711	182.889	0.191882	272.889	0.716108	218.556	0.755564	236.556	0.931035	180	0.424767	3757	0.736004	1009.33	0.593411	1866.89	0.872612	1410.89	0.543083	NaN	NaN	NaN	NaN	1221.56	0.445685
285.778	0.349612	186	0.280182	227.444	0.682262	207.222	0.652797	353.889	0.651631	255.778	0.380406	217.778	0.545686	212.111	0.437277	219.222	0.7468	118.444	0.0514878	209.556	0.705468	194.889	0.782611	246.556	0.640991	183.556	0.19742	261.111	0.644966	196.444	0.554545	218.889	0.759696	184	0.450685	3642.33	0.708372	926.111	0.500987	1741.22	0.797061	1396.33	0.536221	NaN	NaN	NaN	NaN	1185.44	0.417796
287	0.355715	198.889	0.356298	257.889	0.889059	204.556	0.632429	352.778	0.646833	241	0.319228	217.222	0.541492	219.444	0.476328	227.222	0.812613	124.333	0.195122	210.444	0.712516	190.667	0.743276	245.111	0.631264	175.667	0.13192	253.667	0.600002	214	0.714145	216.556	0.73707	183.111	0.444925	3865	0.762028	956.556	0.534798	1598.56	0.711289	1406.33	0.540935	NaN	NaN	NaN	NaN	1189.78	0.421143
291	0.375693	195.333	0.335298	238.556	0.75774	205.778	0.641765	348.778	0.629558	245.111	0.336246	215.111	0.525567	212.889	0.44142	211.556	0.683734	121.889	0.135512	208.778	0.699294	188.333	0.72153	244.556	0.627528	179.556	0.164209	270.333	0.700669	208.778	0.666673	208.444	0.658397	179.222	0.419726	3877	0.76492	988.333	0.570089	1605.22	0.715297	1411.78	0.543502	NaN	NaN	NaN	NaN	1179.11	0.412906
287	0.355715	201.556	0.372048	250	0.835473	217.889	0.734294	323.556	0.520634	256.111	0.381785	211.333	0.497065	225.667	0.509469	218.889	0.74406	123.667	0.178878	227.667	0.849206	198.778	0.818844	245.222	0.632011	171.222	0.0950151	272.222	0.712079	216.222	0.734345	212	0.692884	177.889	0.411089	3916.11	0.774345	1005.78	0.589463	1652.78	0.743888	1391.33	0.533864	NaN	NaN	NaN	NaN	1156.33	0.395315
298.778	0.41454	191.222	0.31102	246.333	0.810565	205.667	0.640917	339	0.587331	251.889	0.364306	215	0.524729	203.778	0.3929	226.556	0.807134	125.778	0.230366	221.111	0.797175	192.111	0.756729	256.778	0.7098	181	0.176198	261.556	0.647654	215	0.723236	214.444	0.716587	175.333	0.394527	3884.22	0.76666	1044.11	0.632034	1644.44	0.738877	1373.56	0.525483	NaN	NaN	NaN	NaN	1212.22	0.438476
294.556	0.393453	205	0.392387	244.778	0.800003	212.444	0.692694	344.444	0.610841	256.778	0.384546	211.889	0.50126	233	0.54852	219.444	0.748626	122.222	0.143634	226.778	0.842151	189.222	0.729813	255.889	0.703815	176.111	0.135607	277.444	0.743621	205.111	0.633336	214.778	0.719826	181.444	0.434123	4157.11	0.832418	1037.78	0.625001	1685.56	0.763594	1359.78	0.518988	NaN	NaN	NaN	NaN	1314.78	0.517677
299	0.415649	201.667	0.372703	261.444	0.913206	211.889	0.688454	329.889	0.547984	266.667	0.425485	225.556	0.604363	212.333	0.438459	197.778	0.570387	120.667	0.105707	226.444	0.8395	191.667	0.752592	247.444	0.646968	174.667	0.123618	255.778	0.612753	214.778	0.721218	207.667	0.650862	182.222	0.439164	3984.56	0.790838	1032.67	0.619324	1598.33	0.711155	1403.44	0.539573	NaN	NaN	NaN	NaN	1290.67	0.499057
295.889	0.400111	197.667	0.349081	264.778	0.935852	207.333	0.653645	349.889	0.634356	234.556	0.29255	209.333	0.481977	214.222	0.448519	205.444	0.633453	125.556	0.224951	221.111	0.797175	189.444	0.731881	238.667	0.587886	176	0.134685	259	0.632215	216.556	0.737382	213.333	0.705812	178.333	0.413966	4060.67	0.809178	1030.78	0.617227	1633.78	0.732465	1422.89	0.54874	NaN	NaN	NaN	NaN	1235.89	0.456753
318	0.510543	196.222	0.340548	246.444	0.811319	207.111	0.651949	332.889	0.56094	246.778	0.343148	203.667	0.439233	226.667	0.514794	206.333	0.640766	122	0.13822	209.667	0.706349	187.444	0.713248	262.889	0.750936	175.444	0.130069	246.889	0.559062	207.778	0.657582	226.111	0.829737	183.778	0.449246	3993.22	0.792926	1055.67	0.644867	1596.44	0.71002	1395.11	0.535645	NaN	NaN	NaN	NaN	1175	0.409731
309.556	0.46837	202.556	0.377953	252.889	0.855096	210.444	0.677414	336.333	0.575813	256.333	0.382704	217.333	0.542329	212	0.436686	215.222	0.713893	126.111	0.238488	215.222	0.750437	193.111	0.766046	278	0.852655	176.556	0.139301	269	0.692618	206.556	0.646473	227.111	0.839435	181.778	0.436288	4017.78	0.798843	1062.33	0.65227	1679.67	0.760054	1338.22	0.508826	NaN	NaN	NaN	NaN	1127.22	0.372834
321.778	0.529412	205.556	0.39567	257.667	0.887551	196.778	0.573005	327.778	0.538867	250.333	0.357865	204.333	0.444258	214.667	0.450889	225.556	0.798907	124.111	0.189707	210.333	0.711635	185.778	0.697726	262.889	0.750936	175.444	0.130069	262.333	0.652347	198	0.568691	220.444	0.774777	178.889	0.417568	3866.11	0.762296	1054.11	0.643139	1729.56	0.790047	1487.78	0.579331	NaN	NaN	NaN	NaN	1085	0.340227
317.778	0.509435	204.222	0.387792	251.556	0.846042	214	0.704582	336	0.574375	251	0.360626	210.778	0.492878	234.889	0.55858	218	0.736747	122.889	0.159902	213.778	0.738976	190.333	0.740164	246.556	0.640991	182.222	0.186344	267	0.680537	209	0.668691	228.889	0.856679	176.111	0.399568	3685.67	0.718814	1019.11	0.60427	1633.44	0.732264	1494.44	0.582473	NaN	NaN	NaN	NaN	1130.78	0.37558
314.667	0.493897	192.778	0.320209	248.778	0.827173	209.778	0.672325	324.889	0.526391	251.667	0.363387	208	0.471921	218.889	0.473373	215.667	0.717554	127.333	0.268293	223.556	0.816579	188.556	0.723608	272.222	0.81376	178.111	0.152212	262.222	0.651677	205.444	0.636364	226.889	0.837282	186.889	0.469404	3708.56	0.72433	1050.11	0.638697	1697.44	0.770741	1383.11	0.529988	NaN	NaN	NaN	NaN	1140.44	0.383044
313.889	0.490011	200.222	0.36417	252.556	0.852834	215.667	0.717318	333.111	0.561899	245.222	0.336706	223.667	0.590113	224.778	0.504734	219.444	0.748626	122.333	0.146341	209.778	0.70723	188.889	0.72671	277.444	0.848912	173.111	0.110699	233.556	0.478527	208	0.6596	221.111	0.781245	183	0.444205	3623.22	0.703767	1018.22	0.603282	1642.67	0.737809	1419.67	0.547221	NaN	NaN	NaN	NaN	1012.33	0.284109
306.333	0.452273	202.556	0.377953	238.222	0.755471	214.556	0.70883	340	0.59165	248	0.348206	212.667	0.507129	225.222	0.507099	202.889	0.612434	125.111	0.214098	217.222	0.76631	189.778	0.734993	245.111	0.631264	167.667	0.0654993	257	0.620135	211.889	0.694955	204.778	0.622843	184.889	0.456445	3798.22	0.745937	996.444	0.579097	1656.78	0.746293	1466.22	0.569169	NaN	NaN	NaN	NaN	1122	0.368801
310.222	0.471696	204	0.386481	259.222	0.898113	212	0.689302	326.556	0.53359	251.222	0.361545	214.333	0.519697	235	0.559171	208	0.65448	122.778	0.157195	225.889	0.835095	176	0.606626	254.778	0.696337	177.444	0.146674	240.444	0.520132	222	0.786873	226.667	0.835129	186.222	0.465082	3793.22	0.744732	1031.22	0.61772	1650.33	0.742418	1307.56	0.494369	NaN	NaN	NaN	NaN	1095.89	0.348636
320.667	0.523864	197.333	0.347109	241.778	0.779625	217.222	0.729198	327.889	0.539347	251.778	0.363847	214.889	0.523892	217.667	0.466865	224.222	0.787933	122.222	0.143634	213.667	0.738095	190.778	0.74431	266.333	0.774119	177.889	0.150369	256.333	0.616106	219.444	0.763636	221.111	0.781245	178.556	0.415411	3644	0.708774	1093.67	0.687069	1670.33	0.754442	1467.11	0.569588	NaN	NaN	NaN	NaN	1161	0.398919
326.333	0.552162	204.556	0.389765	242	0.781133	212.444	0.692694	326.333	0.532627	247.111	0.344526	219.333	0.557417	231.667	0.541421	204.556	0.626148	124.667	0.203268	216.333	0.759254	188.333	0.72153	255.111	0.698578	175.778	0.132842	250.333	0.579864	214.333	0.717173	204.333	0.618528	174.778	0.390931	3737.56	0.731318	967.222	0.546644	1779.11	0.81984	1435.78	0.554817	NaN	NaN	NaN	NaN	1197.56	0.42715
302.778	0.434518	207.444	0.40682	231	0.706416	208.444	0.662134	336.667	0.577256	255.222	0.378104	232.778	0.658846	225.333	0.50769	197.778	0.570387	118.889	0.0623415	207.111	0.686063	193.667	0.771226	264.111	0.759162	167	0.0599615	249.444	0.574494	214.333	0.717173	217.889	0.749998	179.556	0.42189	3816	0.750221	1023.89	0.609576	1660.33	0.74843	1415.22	0.545126	NaN	NaN	NaN	NaN	1218.33	0.443196
317.889	0.509989	188.667	0.295932	258.889	0.895851	214.556	0.70883	333.889	0.565259	246.556	0.342228	211.889	0.50126	237.556	0.572783	208.444	0.658133	126.222	0.241195	213.889	0.739857	200	0.830229	249.333	0.659684	173.556	0.114393	245.556	0.55101	222.778	0.793945	212.778	0.70043	173.556	0.383013	3871.11	0.763501	1000.56	0.583663	1738.22	0.795257	1326.89	0.503483	NaN	NaN	NaN	NaN	1127.78	0.373263
320.889	0.524972	193.889	0.32677	240.444	0.770564	213	0.696942	314.889	0.483205	253.333	0.370284	218.778	0.55323	217.778	0.467456	224.556	0.790681	120.889	0.111122	210.556	0.713405	183.444	0.67598	247.222	0.645474	169	0.0765667	269.556	0.695976	213.778	0.712127	207	0.644393	176.778	0.40389	3674.89	0.716217	1014.89	0.599581	1663.56	0.750368	1349.56	0.514169	NaN	NaN	NaN	NaN	1191.78	0.422688
328.556	0.563265	204.667	0.39042	241.111	0.775095	208.333	0.661286	334.556	0.568139	252.556	0.367068	218.667	0.552393	221.111	0.485206	210.556	0.675508	121.889	0.135512	215.333	0.751317	187.222	0.711179	244.778	0.629022	170.889	0.0922503	260.778	0.642955	219	0.7596	207.667	0.650862	176.111	0.399568	3570.78	0.69113	1029.44	0.615745	1635.56	0.733534	1365.33	0.521607	NaN	NaN	NaN	NaN	1205.33	0.433156
309.444	0.467811	210.111	0.42257	247.889	0.821134	212.333	0.691846	324.556	0.524953	247.556	0.346368	206.556	0.461028	228.222	0.523075	210.222	0.67276	127.111	0.262878	205.667	0.674603	187.556	0.714291	245.778	0.635754	176.111	0.135607	265.556	0.671815	209	0.668691	203.889	0.614222	175.667	0.396692	3852.33	0.758976	999.889	0.582922	1557.22	0.686439	1434	0.553978	NaN	NaN	NaN	NaN	1345.56	0.541446
321.444	0.527744	209.444	0.418631	231.556	0.710193	216.667	0.724958	309.444	0.45969	233.222	0.287028	223	0.585081	223.556	0.498227	217.111	0.729433	123.444	0.173439	212.333	0.727508	181.333	0.656313	260.222	0.732983	173.222	0.11162	253.222	0.597315	214.444	0.718182	203.444	0.609906	179	0.418288	3462	0.664917	919.667	0.493831	1603.22	0.714095	1503	0.586507	NaN	NaN	NaN	NaN	1235.22	0.456238
311.667	0.478913	206.444	0.400914	254.333	0.864905	204.778	0.634125	342.222	0.601245	250.889	0.360166	212.111	0.502935	215.667	0.456214	210.889	0.678247	118.333	0.0487805	212.889	0.731921	188	0.718428	241.889	0.609575	168.889	0.0756451	243.556	0.538929	212.667	0.702027	214.222	0.714434	181.444	0.434123	3735.22	0.730756	930.444	0.505799	1571.11	0.69479	1473.56	0.572626	NaN	NaN	NaN	NaN	1135.56	0.37927
306.556	0.453387	200.778	0.367453	240.444	0.770564	208.222	0.660437	333.667	0.5643	243.444	0.329345	211.778	0.500422	218.444	0.471003	201.333	0.599633	123.444	0.173439	204.111	0.662254	182.667	0.668741	246	0.637248	183	0.192803	248.111	0.566443	222.667	0.792936	223.889	0.808187	184	0.450685	3880.22	0.765696	925.556	0.500371	1652.44	0.743687	1319.44	0.499974	NaN	NaN	NaN	NaN	1229.78	0.452034
298.333	0.412317	200.889	0.368109	233.444	0.723017	213.222	0.698638	329.889	0.547984	247.222	0.344986	196.889	0.3881	213.333	0.443785	204.222	0.6234	123.556	0.176171	214.222	0.7425	179.556	0.639757	242	0.610322	172.333	0.104239	245.667	0.55168	213.556	0.710109	206.333	0.637924	175.444	0.395247	3592.44	0.69635	943.333	0.520113	1667.11	0.752505	1361.44	0.519774	NaN	NaN	NaN	NaN	1157.44	0.396173
309.778	0.469479	194.667	0.331365	234.444	0.729809	206	0.643461	342.889	0.604126	246.778	0.343148	212.444	0.505447	228.222	0.523075	199.556	0.585014	126.111	0.238488	227.667	0.849206	191	0.746378	223.111	0.483171	173.333	0.112542	240.444	0.520132	215.778	0.730309	216.444	0.735984	175.889	0.39813	3731	0.729738	848.667	0.414981	1629.22	0.729726	1381	0.528993	NaN	NaN	NaN	NaN	1272.44	0.484984
304.667	0.443952	198.444	0.35367	237.333	0.749433	201.222	0.606957	335	0.570056	262.889	0.409845	208.111	0.472759	223.889	0.5	197.222	0.565813	126.222	0.241195	218.889	0.77954	188.889	0.72671	243	0.617054	172	0.101475	264.222	0.663757	214.333	0.717173	219.333	0.764002	177.667	0.40965	3719.56	0.726981	935	0.510859	1668.89	0.753574	1508	0.588864	NaN	NaN	NaN	NaN	1147.22	0.388279
296.778	0.404551	192	0.315615	254.889	0.868681	214.889	0.711374	329.889	0.547984	252.778	0.367987	201.222	0.420788	223.222	0.496448	205.778	0.636201	127.111	0.262878	214.222	0.7425	191.889	0.754661	244.222	0.625279	175.556	0.130999	254.444	0.604696	215.889	0.731318	215.111	0.723056	177.667	0.40965	3610.89	0.700795	964.889	0.544053	1686.22	0.763994	1426	0.550207	NaN	NaN	NaN	NaN	1164.56	0.401665
321.444	0.527744	191	0.309709	234.778	0.732078	219.222	0.744478	350.667	0.637716	245.444	0.337625	204.667	0.446777	209.667	0.424262	206.222	0.639853	127.333	0.268293	217.778	0.770722	187.222	0.711179	240.889	0.602843	184.333	0.203871	235.778	0.491948	216.889	0.740409	218	0.751074	176.556	0.402452	3647.56	0.709631	978.222	0.55886	1607	0.716366	1420.22	0.547483	NaN	NaN	NaN	NaN	1222.22	0.446199
304.778	0.444507	192.333	0.317581	261.333	0.912452	220.556	0.75467	335.667	0.572937	247.222	0.344986	201.444	0.422463	216.556	0.460949	206.778	0.644427	120.778	0.108415	214.444	0.744262	190	0.737061	258.333	0.720267	178.778	0.15775	249.778	0.576512	211.444	0.690909	203.222	0.607753	175	0.39237	3751.11	0.734584	1011.22	0.595508	1724	0.786707	1412.22	0.543712	NaN	NaN	NaN	NaN	1270.33	0.483353
294.889	0.395116	198.667	0.354987	243.444	0.790942	216.222	0.721558	329	0.544145	264.111	0.414903	205.889	0.455996	213.444	0.444376	214.778	0.710241	123.222	0.168024	225	0.82804	186.222	0.701862	258.222	0.71952	175.556	0.130999	259.667	0.636244	211.333	0.6899	202	0.595902	178.333	0.413966	4153.33	0.831508	997.444	0.580207	1815.44	0.841683	1551.56	0.609397	NaN	NaN	NaN	NaN	1170.67	0.406385
307.444	0.457822	185.333	0.276243	243.778	0.79321	213.111	0.69779	315.222	0.484643	247.111	0.344526	203.778	0.440071	216.111	0.458579	220	0.7532	121.889	0.135512	221.444	0.799817	187.556	0.714291	242.556	0.614065	172	0.101475	265.556	0.671815	215.889	0.731318	220.778	0.778016	177.667	0.40965	4175.44	0.836836	999	0.581935	1731.22	0.791049	1424.11	0.549316	NaN	NaN	NaN	NaN	1193.33	0.423889
296.667	0.403997	192	0.315615	241.667	0.778871	215.778	0.718166	344.444	0.610841	256.111	0.381785	202.556	0.430852	222.333	0.491714	204.222	0.6234	121.889	0.135512	209	0.701056	192.222	0.757763	238.556	0.587139	177	0.142988	259.111	0.632886	215.556	0.728291	209.778	0.671335	184.778	0.455726	3824.33	0.752229	1004.11	0.587611	1817.89	0.843153	1492.56	0.581583	NaN	NaN	NaN	NaN	1169.78	0.405698
293.333	0.387345	199.889	0.362203	234.444	0.729809	207.556	0.655349	352.889	0.647312	244.111	0.332107	217.667	0.544849	213.889	0.446746	223.444	0.781533	122.889	0.159902	209	0.701056	194.333	0.777431	235.667	0.567692	172.778	0.107934	254.333	0.604025	218.778	0.757582	217.222	0.743529	173.444	0.382288	3825	0.75239	1018.44	0.603529	1850.89	0.862993	1479.22	0.575297	NaN	NaN	NaN	NaN	1288.44	0.49734
299.222	0.416757	200.889	0.368109	235.111	0.73434	218	0.735142	341.222	0.596927	259.556	0.396046	204.667	0.446777	226.222	0.512424	199.889	0.587754	122.222	0.143634	220.111	0.789238	180.444	0.64803	232	0.543007	163.444	0.0304374	263.667	0.660405	212.333	0.698991	208.556	0.659483	175.778	0.397411	3822.11	0.751693	1015.56	0.600322	1819.44	0.844088	1419.33	0.547064	NaN	NaN	NaN	NaN	1211.11	0.437618
318.444	0.512761	196.444	0.341859	246.778	0.813588	212.333	0.691846	349.444	0.632434	244.444	0.333485	202.889	0.433364	223.222	0.496448	202.222	0.606947	124.333	0.195122	228.222	0.853611	191	0.746378	231.778	0.541513	164.111	0.0359752	262.444	0.653018	220.778	0.775764	212.333	0.696114	186.444	0.466521	3745.56	0.733246	1017.78	0.602789	1631.78	0.731263	1446.78	0.560002	NaN	NaN	NaN	NaN	1213.22	0.439248
301.111	0.426192	189.111	0.298554	257.667	0.887551	215.444	0.715614	354.444	0.654028	239.778	0.314169	214.556	0.52138	214.333	0.44911	215	0.712067	124.889	0.208683	224.222	0.821865	183.556	0.677024	237.556	0.580407	170.556	0.0894856	254.444	0.604696	212.556	0.701018	209.778	0.671335	175.778	0.397411	3865.67	0.762189	957.667	0.536032	1675	0.757248	1577.33	0.621549	NaN	NaN	NaN	NaN	1262.22	0.47709
313.222	0.48668	190.889	0.309054	261.889	0.916229	211	0.681662	310.333	0.463529	240.111	0.315547	200.111	0.412407	220	0.479289	211.556	0.683734	122.778	0.157195	214.111	0.741619	192.111	0.756729	249	0.657442	164.889	0.0424347	247.778	0.564431	210.111	0.678791	219	0.760772	178	0.411808	3602.33	0.698733	1053.78	0.64277	1699.22	0.77181	1486.78	0.578859	NaN	NaN	NaN	NaN	1266	0.480007
302.667	0.433963	193	0.32152	257	0.88302	207.667	0.656197	329.778	0.547505	245.111	0.336246	216.111	0.533111	225.556	0.508878	211.111	0.680073	123.222	0.168024	215.556	0.753087	186.222	0.701862	245.444	0.633505	161.889	0.0175268	270.111	0.699328	224	0.805055	207.333	0.647622	173.889	0.385171	3482.22	0.66979	1001.89	0.585144	1696	0.769873	1538.22	0.603111	NaN	NaN	NaN	NaN	1282.33	0.492621
296.889	0.405105	180.333	0.246715	245.889	0.807549	201.111	0.606109	338.111	0.583492	247.444	0.345905	214.556	0.52138	219.444	0.476328	209.444	0.66636	128.667	0.300829	207.667	0.690476	185.556	0.695657	246.333	0.639489	172.222	0.103318	263.333	0.658387	206.556	0.646473	221.222	0.782322	173.889	0.385171	3701.56	0.722643	938.556	0.514808	1606.33	0.715965	1451	0.561993	NaN	NaN	NaN	NaN	1323.44	0.524369
298.889	0.415094	192.222	0.316926	243.556	0.791702	204	0.628181	325.111	0.52735	243.889	0.331188	221.222	0.571668	228.444	0.524257	196.667	0.561247	123.778	0.181585	214.667	0.746032	185.556	0.695657	247.222	0.645474	167.444	0.0636478	234.778	0.485908	206.556	0.646473	223.889	0.808187	186.111	0.464363	3462.22	0.664971	1046.11	0.634255	1633.44	0.732264	1473.33	0.572521	NaN	NaN	NaN	NaN	1255.89	0.472199
300.111	0.421197	191.333	0.311676	238.222	0.755471	194.889	0.558573	334.667	0.568618	239.889	0.314628	216.111	0.533111	225	0.505917	207.667	0.651741	118.667	0.0569268	220.333	0.791	177.444	0.62008	239.444	0.593116	165.556	0.0479725	228.333	0.446979	210.333	0.680809	217.556	0.746768	183.778	0.449246	3638.22	0.707382	1035	0.621915	1716.33	0.782097	1450	0.561521	NaN	NaN	NaN	NaN	1342.89	0.539386
311.111	0.476136	195.222	0.334642	239.556	0.764532	210.667	0.679117	323.333	0.519671	235.222	0.295307	222.333	0.580049	240.556	0.588759	226.111	0.803473	126	0.23578	198	0.613754	184.111	0.682195	242.222	0.611816	167.778	0.0664209	245.667	0.55168	202.556	0.610109	223.111	0.800642	188.556	0.480205	3409	0.652146	956.222	0.534427	1847.44	0.860921	1402.78	0.539259	NaN	NaN	NaN	NaN	1240.56	0.460358
299.333	0.417312	201.667	0.372703	256.333	0.87849	215.111	0.71307	322.333	0.515353	234.889	0.293929	233	0.660521	218	0.468638	215.889	0.71938	124.667	0.203268	223.889	0.819222	183.667	0.678058	241.667	0.60808	170.333	0.0876341	233	0.475169	202.778	0.612127	225.667	0.825431	180.333	0.426925	3541.78	0.684141	957.778	0.536155	1680.33	0.760454	1349.22	0.514012	NaN	NaN	NaN	NaN	1270.78	0.483697
301.889	0.430078	195	0.333331	257.556	0.886797	211.556	0.685909	312	0.470728	235.667	0.29715	205.556	0.453484	222.222	0.491122	217.111	0.729433	124.556	0.200561	203.778	0.659611	188.556	0.723608	242	0.610322	175.667	0.13192	232.333	0.47114	219.556	0.764655	206.778	0.64224	176.778	0.40389	3577.67	0.69279	1007.44	0.591313	1609.67	0.717969	1431.33	0.552721	NaN	NaN	NaN	NaN	1299.33	0.505749
296	0.400665	197.667	0.349081	250.222	0.836981	213.111	0.69779	325.889	0.53071	227.778	0.26449	217.556	0.544012	224.222	0.501773	204.222	0.6234	123	0.16261	203.667	0.65873	185.556	0.695657	252.444	0.680625	181.667	0.181736	225.778	0.431546	202.111	0.606064	209.778	0.671335	179.778	0.423329	3622.22	0.703526	973	0.55306	1631.33	0.730995	1502.44	0.586245	NaN	NaN	NaN	NaN	1300.56	0.506694
303.667	0.438958	210.444	0.424536	251.333	0.844527	206.889	0.650253	337.778	0.582054	247.889	0.347747	203.667	0.439233	227	0.516567	201.111	0.597807	121.556	0.12739	211.778	0.723103	180.333	0.646996	252.889	0.683621	166.222	0.053502	243.111	0.536242	209.667	0.674755	206	0.634695	178.111	0.412527	3740	0.731907	1072.89	0.663994	1724	0.786707	1429.89	0.55204	NaN	NaN	NaN	NaN	1327.44	0.527458
325	0.545504	202.778	0.379265	253.111	0.856604	214.111	0.70543	321.556	0.511997	230.667	0.27645	211.889	0.50126	214.444	0.449701	210.778	0.677334	123	0.16261	213.667	0.738095	182.778	0.669775	252.111	0.678384	178.222	0.153133	244.778	0.546311	216.556	0.737382	201.667	0.592672	174.556	0.389493	3647.89	0.709711	1007.78	0.591684	1784.11	0.822846	1363.67	0.520821	NaN	NaN	NaN	NaN	1314.67	0.517591
300	0.420643	186.333	0.282148	239.111	0.76151	207.889	0.657893	347.556	0.624281	238.111	0.307267	200.778	0.417439	219	0.473964	212.333	0.690126	124.222	0.192415	201.222	0.639325	173.111	0.57971	258.556	0.721768	172.111	0.102396	255.556	0.611412	210.222	0.6798	208	0.654091	184	0.450685	3833.56	0.754451	1087.22	0.679911	1755.89	0.805878	1449.78	0.561416	NaN	NaN	NaN	NaN	1360.78	0.553201
309.333	0.467256	199.111	0.357609	244.333	0.79698	212.889	0.696094	327.778	0.538867	242.667	0.326129	207	0.464377	216	0.457988	223.778	0.78428	130.556	0.346902	207.889	0.692238	175	0.597309	253.333	0.68661	171	0.0931719	241.111	0.524161	214.333	0.717173	212.444	0.69719	174.444	0.388767	3671.22	0.715334	966.889	0.546274	1747	0.800534	1398.78	0.537374	NaN	NaN	NaN	NaN	1247.44	0.465677
304.333	0.442284	203.667	0.384515	242.778	0.786418	209.778	0.672325	314.889	0.483205	241.556	0.321529	225.222	0.601844	220.667	0.482841	229.111	0.828153	120.222	0.0948537	212.667	0.730159	193	0.765012	263.556	0.755426	168.889	0.0756451	244.444	0.544293	218.444	0.754545	201.778	0.593748	184.333	0.452843	3604.33	0.699215	1027.22	0.613277	1616	0.721777	1354.11	0.516317	NaN	NaN	NaN	NaN	1242.67	0.461988
305	0.445615	201.222	0.370076	227.778	0.684531	204.556	0.632429	319.667	0.503839	232.667	0.28473	214.222	0.51886	216.667	0.46154	207.667	0.651741	127.889	0.281854	214.889	0.747794	177.778	0.623191	234.111	0.557217	179.222	0.161436	254.444	0.604696	204.556	0.628291	212.778	0.70043	180	0.424767	3667.67	0.714477	1011.33	0.595632	1699.44	0.771944	1396.33	0.536221	NaN	NaN	NaN	NaN	1157.56	0.396259
319.333	0.517201	201.444	0.371387	242.556	0.78491	204	0.628181	334.222	0.566697	232	0.281969	217.444	0.543167	220.333	0.481063	204.889	0.628887	128.889	0.306244	207.889	0.692238	179.444	0.638713	237.222	0.578159	176.444	0.138371	264.222	0.663757	213.889	0.713136	213.222	0.704736	178.333	0.413966	3693.11	0.720608	1078.56	0.670287	1674.78	0.757114	1404.78	0.540202	NaN	NaN	NaN	NaN	1224.33	0.447829
311	0.475582	201.778	0.373359	239.889	0.766794	210.222	0.675718	318.778	0.5	237.111	0.303128	212.333	0.504609	211.778	0.435504	209.333	0.665446	125.333	0.219512	217.111	0.765429	182.667	0.668741	259.222	0.726251	178.111	0.152212	269.333	0.694629	207.444	0.654545	196.222	0.539865	171.222	0.36789	3549	0.685882	1025.89	0.611797	1727.22	0.788644	1400.78	0.538317	NaN	NaN	NaN	NaN	1202.11	0.430668
292.111	0.381242	204.111	0.387137	247.556	0.818872	204.778	0.634125	319.222	0.501917	242.111	0.323827	209.667	0.484497	216.889	0.462722	218.667	0.742234	125.444	0.22222	227	0.843913	180.556	0.649073	253.222	0.685863	175.444	0.130069	269	0.692618	213.778	0.712127	221.111	0.781245	169.667	0.357815	3667.67	0.714477	975.333	0.555651	1803.33	0.834402	1270.89	0.477083	NaN	NaN	NaN	NaN	1202.67	0.431097
313.222	0.48668	198.889	0.356298	259.667	0.901136	206	0.643461	309.444	0.45969	242	0.323367	200.778	0.417439	214.111	0.447928	211.889	0.686474	124.556	0.200561	211.333	0.719571	172.667	0.575573	248.222	0.652205	177.556	0.147604	265.889	0.673826	218.333	0.753536	217.667	0.747845	182.111	0.438445	3554	0.687087	984.889	0.566264	1922.89	0.906279	1419.22	0.547012	NaN	NaN	NaN	NaN	1236.22	0.457011
309.333	0.467256	197.667	0.349081	249.556	0.832457	205.556	0.640069	328.222	0.540785	227.889	0.26495	199.556	0.40822	209.333	0.422483	205.444	0.633453	120.667	0.105707	214.889	0.747794	183.667	0.678058	266.111	0.772624	175.556	0.130999	264.556	0.665775	206.333	0.644445	206.889	0.643316	181.444	0.434123	3603.33	0.698974	1057.11	0.646471	1804.67	0.835204	1378.44	0.527788	NaN	NaN	NaN	NaN	1188	0.41977
297.889	0.4101	201.222	0.370076	230.667	0.704154	196	0.567061	333.111	0.561899	239.333	0.312326	204.667	0.446777	211.111	0.431952	218.889	0.74406	125.333	0.219512	204.778	0.667548	179	0.634577	248.444	0.6537	173.556	0.114393	269.667	0.696646	211.667	0.692936	203.889	0.614222	180	0.424767	3577.33	0.692709	977.556	0.55812	1742	0.797528	1391.33	0.533864	NaN	NaN	NaN	NaN	1206.56	0.434101
293.333	0.387345	193.111	0.322176	251.333	0.844527	212.333	0.691846	317.111	0.492801	240.556	0.317389	214.111	0.518023	213.778	0.446155	211.778	0.685561	123	0.16261	205.889	0.676365	184.222	0.683229	241.556	0.607333	176.889	0.142066	267.444	0.683219	213.222	0.707073	204.444	0.619604	177.778	0.41037	3663.11	0.713379	1013.33	0.597853	1985	0.94362	1399.11	0.537531	NaN	NaN	NaN	NaN	1239.33	0.459413
327.778	0.559379	196.111	0.339892	259.444	0.899621	211	0.681662	310.556	0.464492	252.111	0.365225	218.111	0.548198	212.444	0.43905	216	0.720294	126.556	0.249341	207.556	0.689595	174.556	0.593173	258.222	0.71952	179.444	0.163279	263.778	0.661075	222.333	0.7899	205.222	0.627149	170.333	0.36213	3519.44	0.67876	969.222	0.548865	1847.11	0.860721	1468	0.570007	NaN	NaN	NaN	NaN	1386.56	0.573109
295.667	0.399002	193.667	0.325459	239.222	0.762264	206.444	0.646853	321.111	0.510075	246.444	0.341765	216.889	0.53898	214.778	0.45148	221	0.761427	126.111	0.238488	203.889	0.660492	186.111	0.700828	250.667	0.668664	173.444	0.113464	260.889	0.643625	211.556	0.691927	192	0.498919	176	0.398849	3558.44	0.688157	967.444	0.54689	1741.78	0.797395	1378.33	0.527735	NaN	NaN	NaN	NaN	1242.44	0.461816
294.556	0.393453	184.444	0.270993	248.889	0.827927	212.556	0.693549	295.778	0.400672	230.667	0.27645	216.778	0.538142	226	0.511242	204.889	0.628887	124.667	0.203268	202.111	0.646381	178.667	0.631474	250	0.664174	177.667	0.148525	264.889	0.667786	206.556	0.646473	200.111	0.577581	174.444	0.388767	3433.56	0.658063	962.444	0.541337	1775.44	0.817635	1434.11	0.554031	NaN	NaN	NaN	NaN	1199	0.428265
299.222	0.416757	190	0.303804	250.556	0.83925	206.556	0.647709	315.444	0.485602	236	0.298528	204.778	0.447615	223.444	0.49763	210.222	0.67276	130.667	0.34961	210.222	0.710754	176.778	0.613875	250.778	0.669411	174.556	0.122696	253.222	0.597315	201	0.595964	203	0.6056	178.333	0.413966	3580.56	0.693486	922.556	0.497039	1789	0.825785	1451.22	0.562097	NaN	NaN	NaN	NaN	1331.89	0.530891
287.889	0.360155	189.556	0.301182	247	0.815096	202.444	0.616293	336.556	0.576776	246.778	0.343148	216.889	0.53898	219.889	0.478698	202.111	0.606033	126	0.23578	216.889	0.763667	177.444	0.62008	244.667	0.628275	166.778	0.0581183	264.111	0.663087	216.667	0.738391	200.556	0.581897	177.333	0.407486	3446.44	0.661169	1065.67	0.655973	1730.78	0.790782	1378.89	0.527998	NaN	NaN	NaN	NaN	1426.22	0.603741
285	0.345726	179.333	0.24081	213.556	0.587928	208.111	0.659589	349.333	0.631955	258.556	0.391907	216.333	0.534785	228.444	0.524257	203.667	0.618834	125.556	0.224951	218.444	0.776008	184.667	0.687375	245.556	0.634259	176.222	0.136528	269.333	0.694629	208.556	0.664655	209.889	0.672411	168	0.347014	3746.56	0.733487	1006.33	0.590079	1585.89	0.703674	1407	0.54125	NaN	NaN	NaN	NaN	1327.56	0.527545
278.667	0.314096	173.111	0.204065	249.111	0.829434	211.333	0.684206	351.111	0.639634	247.444	0.345905	214.111	0.518023	228.889	0.526627	226.222	0.804386	124.333	0.195122	212.444	0.728389	176.333	0.609729	236.778	0.57517	171.667	0.0987098	264.667	0.666445	218.556	0.755564	194.778	0.52586	174	0.38589	3819.33	0.751024	1003.33	0.586747	1775.22	0.817501	1332.67	0.506207	NaN	NaN	NaN	NaN	1343.78	0.540073
282.111	0.331297	179.889	0.244093	239.222	0.762264	208.889	0.665533	325.778	0.53023	237.222	0.303587	217.667	0.544849	222.889	0.494675	198	0.572214	126.667	0.252049	213.556	0.737214	167	0.522775	242.778	0.615559	165.333	0.046121	249.778	0.576512	214.556	0.7192	211.889	0.691808	178.778	0.416849	3881.56	0.766018	982.556	0.563673	1721	0.784903	1431.56	0.552826	NaN	NaN	NaN	NaN	1294.33	0.501888
303.333	0.43729	190.889	0.309054	252.889	0.855096	199.778	0.595925	323.889	0.522072	242	0.323367	200.889	0.418276	217.111	0.463904	209.222	0.664533	127.889	0.281854	209.333	0.703698	176.667	0.61284	257.778	0.716531	178.889	0.158671	252.333	0.591945	216	0.732327	208.111	0.655168	168.778	0.352055	3811.44	0.749123	1025.89	0.611797	1756.22	0.806079	1427.67	0.550993	NaN	NaN	NaN	NaN	1261.78	0.476747
282.222	0.331852	184.111	0.269026	231.444	0.709432	199.333	0.592525	325.333	0.528308	251.444	0.362464	198.333	0.398994	224.333	0.502364	194.111	0.54022	127.889	0.281854	212.667	0.730159	184.889	0.689443	249.333	0.659684	168.778	0.0747235	269.333	0.694629	216.778	0.7394	208.333	0.657321	180.333	0.426925	3842.67	0.756647	1072.78	0.66387	1721.78	0.785371	1355.22	0.51684	NaN	NaN	NaN	NaN	1266.56	0.480437
298.444	0.412872	190.667	0.307743	246.444	0.811319	209.667	0.671477	328	0.539826	255.778	0.380406	197.333	0.39145	223.333	0.497039	202.333	0.60786	121.556	0.12739	209	0.701056	183	0.671844	267.889	0.784593	173.111	0.110699	261.222	0.645637	218.444	0.754545	196.778	0.545257	187.444	0.473	3854.33	0.759458	1068.89	0.659551	1601.44	0.713026	1472.22	0.571997	NaN	NaN	NaN	NaN	1216.22	0.441565
292.222	0.381796	190.889	0.309054	266.333	0.946414	208.889	0.665533	345.889	0.617082	240	0.315088	196.111	0.382231	220.556	0.48225	197.444	0.56764	125	0.21139	211.222	0.71869	174.444	0.592129	248.333	0.652952	167.111	0.0608831	263.889	0.661746	206.333	0.644445	205.556	0.630389	175.889	0.39813	4247.44	0.854186	1051.22	0.639931	1669.67	0.754042	1345.89	0.51244	NaN	NaN	NaN	NaN	1271.56	0.484298
295.889	0.400111	185.333	0.276243	271.556	0.981891	212.889	0.696094	308.556	0.455855	232.667	0.28473	208	0.471921	219.222	0.475146	207.333	0.648993	126.111	0.238488	204.111	0.662254	173.222	0.580744	237.111	0.577412	174.889	0.125461	250.667	0.581882	215.778	0.730309	185.222	0.433184	171.667	0.370774	3933.11	0.778441	1115.56	0.711378	1778.56	0.819506	1547.22	0.607354	NaN	NaN	NaN	NaN	1208.56	0.435645
291	0.375693	178.444	0.23556	263.444	0.926791	209.556	0.670629	330.444	0.550381	239.111	0.311407	196.889	0.3881	227.889	0.521302	196.889	0.563074	120.667	0.105707	220.222	0.790119	186.667	0.706008	235.444	0.566191	173.556	0.114393	270.889	0.704028	203	0.614145	195.222	0.530167	168.444	0.34989	3832.89	0.754291	1118.22	0.714339	1728.67	0.789513	1372	0.52475	NaN	NaN	NaN	NaN	1176.11	0.410589
289.111	0.366258	195.667	0.33727	257.111	0.883774	200.111	0.598469	331.333	0.55422	248	0.348206	203.444	0.437551	214.889	0.452071	202.333	0.60786	127.778	0.279146	201.889	0.644619	179.222	0.636645	250.444	0.667163	177.889	0.150369	267.444	0.683219	211.556	0.691927	205.889	0.633618	169.667	0.357815	3721.44	0.727436	1070.11	0.660908	1683.89	0.762592	1374.44	0.525902	NaN	NaN	NaN	NaN	1212.56	0.438734
303	0.435626	190.222	0.305115	239.333	0.763018	204.111	0.629029	320.556	0.507678	239.333	0.312326	210	0.487009	215.667	0.456214	209.444	0.66636	125.444	0.22222	203.333	0.656079	172.444	0.573496	235.778	0.568439	168.889	0.0756451	263.778	0.661075	209.111	0.6697	209.778	0.671335	169.778	0.358534	3707.44	0.724062	1140.11	0.738648	1707	0.776486	1412.67	0.543921	NaN	NaN	NaN	NaN	1358.11	0.551141
310.111	0.471142	194.889	0.332676	254.111	0.863397	201.444	0.608653	326.333	0.532627	231.111	0.278289	201.111	0.419951	201.333	0.379879	203.444	0.617	119.222	0.0704634	224.222	0.821865	188.556	0.723608	254.556	0.694842	172.333	0.104239	270.889	0.704028	210.333	0.680809	191	0.48922	164.333	0.323253	3723.78	0.727998	1122.33	0.718904	1806.67	0.836406	1426.44	0.550416	NaN	NaN	NaN	NaN	1323.11	0.524112
297.556	0.408437	194.667	0.331365	241	0.774341	197	0.574701	329.111	0.544624	232.444	0.283807	200.222	0.413244	225.222	0.507099	206.333	0.640766	126.333	0.243902	208.556	0.697532	174.778	0.595241	244.889	0.629769	168.556	0.0728803	278.444	0.749662	211.556	0.691927	202.111	0.596978	158.667	0.286541	3673.56	0.715896	1069.33	0.660044	1761.78	0.809419	1359.56	0.518883	NaN	NaN	NaN	NaN	1379	0.567273
303.889	0.440067	202.444	0.377292	268	0.957737	205.222	0.637517	326.556	0.53359	244.556	0.333949	194.889	0.373012	211.556	0.434321	205.778	0.636201	125.444	0.22222	213.778	0.738976	184.556	0.686341	237.556	0.580407	175.111	0.127304	294.556	0.846982	203.333	0.617173	195.556	0.533406	172.222	0.37437	3926.33	0.776808	1081.67	0.673742	1684	0.762659	1359.44	0.518831	NaN	NaN	NaN	NaN	1320	0.52171
306	0.45061	187.778	0.290682	259.444	0.899621	206.889	0.650253	341.778	0.599328	234.667	0.29301	198.556	0.400676	216.667	0.46154	207.556	0.650828	116.333	0	213.667	0.738095	188.556	0.723608	252.778	0.682874	170.667	0.0904072	282.111	0.771811	205.667	0.638391	195.222	0.530167	169.111	0.354212	3918.67	0.77496	1019.56	0.604764	1753.67	0.804543	1385.78	0.531245	NaN	NaN	NaN	NaN	1322.56	0.523683
304.111	0.441175	199.556	0.360237	266.556	0.947929	210.889	0.680814	331.111	0.553261	249.111	0.352806	197.222	0.390612	217	0.463313	211.889	0.686474	124.889	0.208683	215.111	0.749556	182.333	0.665629	255.333	0.700073	168.333	0.0710289	277.444	0.743621	195.667	0.547482	204.333	0.618528	170.667	0.364294	3872.33	0.763795	1045.67	0.633762	1725.33	0.787508	1404.11	0.539888	NaN	NaN	NaN	NaN	1390.78	0.576369
294.556	0.393453	202.778	0.379265	247.667	0.819626	215	0.712222	348.778	0.629558	241.111	0.319687	206.778	0.462703	216.333	0.459761	204.222	0.6234	121.778	0.132805	215.111	0.749556	182.444	0.666664	245.222	0.632011	170.444	0.0885557	257.556	0.623493	205.333	0.635355	215.444	0.726285	166.778	0.339096	3894.78	0.769204	1035.67	0.622656	1689.44	0.765932	1383.89	0.530355	NaN	NaN	NaN	NaN	1380.22	0.568217
304.333	0.442284	194.333	0.329392	257.333	0.885282	209.111	0.667229	336.111	0.574854	244.222	0.332566	199.889	0.410732	212.778	0.440829	224.778	0.792507	122.444	0.149049	220.222	0.790119	181.444	0.657347	259.111	0.725504	168	0.0682641	259.778	0.636914	196.222	0.552527	195.111	0.52909	164.556	0.324698	3530.33	0.681384	1024.44	0.610192	1679.11	0.759719	1420.33	0.547535	NaN	NaN	NaN	NaN	1452.11	0.623735
282.889	0.335183	190.444	0.306426	238.111	0.754717	193.111	0.544989	328.778	0.543186	238.556	0.30911	223	0.585081	216.222	0.45917	214	0.70384	134.333	0.439024	232.556	0.888008	183.556	0.677024	263.667	0.756173	173.778	0.116237	275.556	0.732217	203	0.614145	195	0.528014	168.889	0.352774	3791.33	0.744277	1116.11	0.711994	1865.44	0.871743	1396.44	0.536273	NaN	NaN	NaN	NaN	1352.11	0.546508
288	0.36071	188.556	0.295276	251.333	0.844527	201.111	0.606109	354.444	0.654028	227.111	0.261729	211	0.494553	239.889	0.585207	225.222	0.79616	130.333	0.341463	226.444	0.8395	179.111	0.635611	251.778	0.676142	170.556	0.0894856	259.667	0.636244	220.333	0.771718	205	0.624996	166	0.334055	3669.33	0.714878	1042.33	0.630059	1825.33	0.847628	1426.67	0.550521	NaN	NaN	NaN	NaN	1355.11	0.548825
293.333	0.387345	187.778	0.290682	249.667	0.833211	205.889	0.642613	335.444	0.571974	248.444	0.350045	207.778	0.470247	227.667	0.52012	203.333	0.616086	124.556	0.200561	217.111	0.765429	185.333	0.69358	248.444	0.6537	180.111	0.168817	271.889	0.710068	205.667	0.638391	206.222	0.636848	164.667	0.325418	3530.22	0.681357	1060.56	0.650297	1877.11	0.878757	1457.44	0.56503	NaN	NaN	NaN	NaN	1363.56	0.555346
275	0.295782	181.222	0.251965	264.111	0.931321	209.889	0.673173	331.889	0.556621	233.667	0.28887	211.444	0.497903	223.889	0.5	210.667	0.676421	124.778	0.205976	208.889	0.700175	180.222	0.645962	257	0.711294	170	0.0848693	268	0.686577	209.444	0.672727	203	0.6056	166.111	0.334774	3711.89	0.725133	1060.44	0.650173	1902.89	0.894255	1359.67	0.518936	NaN	NaN	NaN	NaN	1213.11	0.439163
292.444	0.382905	180.444	0.247371	236.444	0.743394	201.222	0.606957	331.222	0.553741	230	0.273689	202.222	0.428332	231	0.537869	211	0.67916	123.778	0.181585	221.778	0.802468	185.444	0.694614	251.222	0.6724	175.889	0.133763	272.111	0.711409	205.889	0.640409	200.667	0.582974	164.444	0.323973	3774.33	0.74018	1006.22	0.589956	1751.56	0.803273	1334	0.506836	NaN	NaN	NaN	NaN	1305.78	0.510726
293.222	0.386791	186.222	0.281493	257.889	0.889059	211.111	0.68251	323.444	0.520151	249.222	0.353265	205.778	0.455159	217.556	0.466274	184.222	0.458867	125.778	0.230366	207.667	0.690476	179	0.634577	252.889	0.683621	171.667	0.0987098	264	0.662416	202.778	0.612127	201.667	0.592672	164.556	0.324698	3690.78	0.720046	1087.78	0.680529	1933.78	0.912826	1378.67	0.527893	NaN	NaN	NaN	NaN	1370.22	0.560494
314.889	0.495006	190.444	0.306426	249.556	0.832457	213.444	0.700334	337.556	0.581095	239.778	0.314169	214.778	0.523054	215	0.452662	197.667	0.569474	119.444	0.075878	219.333	0.783063	184.778	0.688409	246.667	0.641738	166.556	0.0562751	272.667	0.714767	205.667	0.638391	192.667	0.505387	164.667	0.325418	3865.78	0.762216	1141	0.739635	1815.67	0.841817	1387.56	0.532083	NaN	NaN	NaN	NaN	1296.56	0.503605
285.778	0.349612	188.889	0.297243	252.889	0.855096	212	0.689302	347.667	0.62476	229.444	0.271387	205.333	0.451802	209.889	0.425444	208.333	0.65722	126.556	0.249341	220.667	0.793651	176.778	0.613875	245.778	0.635754	173.556	0.114393	277.889	0.746309	208.222	0.661618	191.889	0.497842	166.667	0.338377	3663.78	0.71354	1025.89	0.611797	1963.22	0.930527	1349.44	0.514116	NaN	NaN	NaN	NaN	1229.89	0.45212
299.444	0.417866	192.333	0.317581	260.556	0.907174	205.667	0.640917	325.333	0.528308	234.222	0.291168	203.556	0.438396	210.444	0.428399	217	0.72852	122.111	0.140927	220.556	0.79277	177.556	0.621123	247	0.643979	176.444	0.138371	275.111	0.72953	209.667	0.674755	199.667	0.573275	177.889	0.411089	3547.44	0.685507	1083.89	0.67621	1922.67	0.906146	1422.89	0.54874	NaN	NaN	NaN	NaN	1404.22	0.586751
308.333	0.462262	188	0.291993	266.444	0.947168	211	0.681662	328	0.539826	236.444	0.300366	209.778	0.485335	217	0.463313	202.111	0.606033	121.778	0.132805	222.333	0.806873	176.444	0.610763	257.556	0.715037	178.556	0.155906	275.556	0.732217	201.778	0.603036	212.889	0.701506	172.556	0.376534	3775.56	0.740475	1025	0.61081	1822	0.845625	1415.11	0.545074	NaN	NaN	NaN	NaN	1360.67	0.553115
292.778	0.384573	184.222	0.269682	246.444	0.811319	207.889	0.657893	327.111	0.535987	234	0.290249	206.889	0.46354	210.556	0.428996	213.333	0.698353	123.444	0.173439	208.556	0.697532	168.444	0.536228	263.444	0.754672	174.444	0.121766	263.889	0.661746	213.667	0.711118	205.222	0.627149	168.889	0.352774	3476.44	0.668398	1012.11	0.596496	1796.11	0.83006	1364.89	0.521398	NaN	NaN	NaN	NaN	1285.11	0.494766
286.556	0.353498	180.556	0.248032	255.444	0.872451	210.667	0.679117	326.111	0.531668	243.778	0.330728	214.444	0.520535	222.222	0.491122	200	0.588667	122.333	0.146341	215.111	0.749556	174	0.587993	242.778	0.615559	179.444	0.163279	287.222	0.802683	211.111	0.687882	196.778	0.545257	176.667	0.403171	3551.89	0.686578	1097.11	0.690894	1772.33	0.815765	1472.33	0.57205	NaN	NaN	NaN	NaN	1359.78	0.552429
286	0.350721	180	0.244749	232.556	0.716985	198.778	0.588285	318.111	0.497119	248.333	0.349585	203.444	0.437551	227.333	0.518341	203.778	0.619747	125.778	0.230366	219.556	0.784833	165.556	0.509321	269.222	0.793566	169.444	0.0802531	278.333	0.748991	200	0.586873	206.667	0.641163	168.667	0.351335	3551	0.686364	1006.33	0.590079	1794.22	0.828924	1421.44	0.548059	NaN	NaN	NaN	NaN	1330.33	0.529689
288.556	0.363487	182.222	0.257871	221.889	0.64453	209	0.666381	303.667	0.434741	234.778	0.293469	204.444	0.445095	209.778	0.424853	212.778	0.693787	124.111	0.189707	213.222	0.734563	182.889	0.67081	255.778	0.703068	173.222	0.11162	269.778	0.697317	203.556	0.6192	200.667	0.582974	168.556	0.350616	3474.44	0.667916	1102	0.696323	1756.22	0.806079	1516	0.592635	NaN	NaN	NaN	NaN	1403.11	0.585893
298	0.410654	190.778	0.308398	264	0.930567	208	0.658741	319.444	0.502876	246.889	0.343607	209.111	0.480303	214.778	0.45148	207.556	0.650828	128	0.284561	205.444	0.672833	175.556	0.602489	266	0.771877	177.778	0.149447	279.667	0.757049	216.222	0.734345	202.667	0.60237	167.667	0.344856	3555	0.687328	1076.78	0.668313	1696.11	0.76994	1398.44	0.537216	NaN	NaN	NaN	NaN	1486.22	0.650077
298	0.410654	190	0.303804	264	0.930567	199.667	0.595077	305.222	0.441457	244.556	0.333949	205.444	0.452639	219.333	0.475737	202.444	0.608773	125.333	0.219512	213.333	0.735444	172.889	0.577642	246	0.637248	167.667	0.0654993	285.778	0.793961	200.778	0.593945	203.889	0.614222	175.222	0.393808	3743.78	0.732817	1109.33	0.704467	1675.89	0.757782	1474.44	0.573045	NaN	NaN	NaN	NaN	1522.33	0.677965
278.667	0.314096	186.333	0.282148	266.444	0.947168	205.556	0.640069	311.889	0.470249	237.222	0.303587	214.444	0.520535	222.889	0.494675	219.889	0.752287	125	0.21139	212.444	0.728389	175.111	0.598343	246.333	0.639489	167.444	0.0636478	283.889	0.782551	207	0.650509	218.111	0.752151	168.778	0.352055	4036.11	0.803261	1079.44	0.671273	1675.33	0.757448	1547.56	0.607512	NaN	NaN	NaN	NaN	1590.33	0.730479
299.889	0.420089	190.889	0.309054	252.222	0.850566	210.111	0.67487	309.778	0.461133	247.444	0.345905	210.778	0.492878	216.889	0.462722	213.222	0.69744	128	0.284561	201.667	0.642857	177.889	0.624226	252.111	0.678384	172.111	0.102396	272.222	0.712079	191.556	0.510109	205	0.624996	174.889	0.391651	3470.22	0.666899	1113.67	0.70928	1833.44	0.852505	1513	0.591221	NaN	NaN	NaN	NaN	1495.11	0.656942
283.778	0.339623	182	0.25656	254.333	0.864905	193.556	0.548388	335.333	0.571495	241.556	0.321529	210.222	0.488684	213.889	0.446746	217.556	0.733094	128.111	0.287268	207.778	0.691357	176.444	0.610763	245.333	0.632758	167.667	0.0654993	284.667	0.78725	211.222	0.688891	207.111	0.645469	177.778	0.41037	3638.22	0.707382	1099.56	0.693609	1915.89	0.902071	1473.44	0.572573	NaN	NaN	NaN	NaN	1350.56	0.545307
301.444	0.427855	186.778	0.284776	245.778	0.806795	192.667	0.541596	343.778	0.607965	247	0.344067	209.111	0.480303	211.778	0.435504	222.889	0.776967	124.333	0.195122	199.222	0.623452	171.556	0.565222	231	0.536276	164.333	0.0378184	284.667	0.78725	204.778	0.630309	209	0.66379	171.222	0.36789	3735.44	0.730809	1120.78	0.717177	1915.22	0.90167	1471.78	0.571788	NaN	NaN	NaN	NaN	1275	0.486958
288.222	0.361818	181	0.250654	251.889	0.848304	204.667	0.633277	322.222	0.514873	246.444	0.341765	212	0.502097	211.556	0.434321	218	0.736747	123.222	0.168024	217.889	0.771603	176.111	0.60766	237.556	0.580407	175	0.126382	264.667	0.666445	210.444	0.681818	197.667	0.553879	167.111	0.341253	3996.89	0.79381	1128.11	0.725321	1675.22	0.757381	1517	0.593107	NaN	NaN	NaN	NaN	1303.33	0.508838
281.667	0.32908	192.556	0.318898	220.889	0.637738	201.889	0.612053	332.556	0.559502	246.667	0.342688	201.222	0.420788	204	0.394082	214.333	0.70658	122.778	0.157195	207.889	0.692238	183.111	0.672878	230.333	0.531786	165.333	0.046121	262.444	0.653018	204.667	0.6293	210.444	0.677794	166.667	0.338377	3775.67	0.740502	1201.22	0.806515	1849.56	0.862191	1470.67	0.571264	NaN	NaN	NaN	NaN	1334.89	0.533208
282.667	0.334074	177.333	0.228998	243.444	0.790942	205.222	0.637517	337.778	0.582054	229.444	0.271387	205.889	0.455996	222	0.48994	206.778	0.644427	122.111	0.140927	202.778	0.651675	169.222	0.543477	262.333	0.747193	166.778	0.0581183	282	0.771141	210.667	0.683845	201.111	0.58728	164.778	0.326137	3837.22	0.755335	1148.67	0.74815	1857.33	0.866867	1372.67	0.525064	NaN	NaN	NaN	NaN	1286.56	0.495882
283.889	0.340177	186.667	0.284121	245.222	0.803019	201.333	0.607805	323.556	0.520634	233.444	0.287947	214.556	0.52138	211.222	0.432543	188.889	0.497261	124.889	0.208683	211.556	0.721341	184.667	0.687375	243.778	0.622291	170.667	0.0904072	277.222	0.742281	212.889	0.704045	196.444	0.542018	174.556	0.389493	3836.22	0.755094	1188	0.791832	1823.78	0.846693	1354	0.516264	NaN	NaN	NaN	NaN	1342.78	0.5393
297.889	0.4101	182.333	0.258526	238.222	0.755471	198.667	0.587437	325	0.52687	234.333	0.291627	208.222	0.473596	215.667	0.456214	196.111	0.556673	124.444	0.197829	207.111	0.686063	179.667	0.640791	244.556	0.627528	161.667	0.0156836	288.778	0.812082	193.333	0.526264	197.889	0.556032	170.778	0.365014	4105.56	0.819995	1115	0.71076	1765	0.811356	1394.22	0.535226	NaN	NaN	NaN	NaN	1422.89	0.601167
303.333	0.43729	193	0.32152	249.111	0.829434	200	0.597621	306.111	0.445296	228.889	0.26909	202.333	0.42917	209.111	0.421301	208	0.65448	128	0.284561	210.556	0.713405	177.889	0.624226	246.778	0.642485	172.667	0.107012	294.889	0.848994	199.222	0.5798	205.333	0.628226	173.222	0.380849	4041.22	0.804493	1081.44	0.673494	1744.78	0.799198	1438.11	0.555916	NaN	NaN	NaN	NaN	1389.56	0.575425
291.111	0.376247	183.111	0.263121	256.667	0.880758	208.556	0.662989	317	0.492322	229.778	0.27277	207.111	0.465215	205.333	0.401181	198.889	0.579527	123.889	0.184293	225.333	0.830683	179.889	0.642859	249.333	0.659684	168	0.0682641	278.222	0.748321	203	0.614145	198.333	0.560338	166.444	0.336932	3832.22	0.75413	1091.44	0.6846	1827.22	0.848764	1386.33	0.531507	NaN	NaN	NaN	NaN	1331.22	0.530376
289.333	0.367367	180.444	0.247371	270	0.971322	200.222	0.599317	331.111	0.553261	236.111	0.298988	210.889	0.493716	207.333	0.411832	204.111	0.622487	124.667	0.203268	209.778	0.70723	180.889	0.652176	248.556	0.654454	170	0.0848693	267.667	0.684566	200.333	0.5899	213.667	0.709051	170.333	0.36213	4064.33	0.810062	1154.78	0.754936	1801.33	0.833199	1360.78	0.51946	NaN	NaN	NaN	NaN	1184.56	0.417111
304.333	0.442284	193.111	0.322176	251.333	0.844527	205.667	0.640917	319.222	0.501917	223.889	0.248391	212	0.502097	206.444	0.407098	199.778	0.586841	121.556	0.12739	218	0.772484	176.333	0.609729	238.222	0.584891	171.222	0.0950151	280.333	0.761072	194.222	0.534345	208.111	0.655168	181.444	0.434123	4010.78	0.797157	1217.22	0.824284	1663.67	0.750434	1378.78	0.527945	NaN	NaN	NaN	NaN	1283.89	0.493822
297.667	0.408991	180.667	0.248687	249.111	0.829434	203.222	0.622237	299.333	0.416025	223	0.24471	213.333	0.512153	224	0.500591	200.556	0.593241	125.667	0.227659	204.111	0.662254	180.222	0.645962	243	0.617054	175.111	0.127304	252.222	0.591274	210.778	0.684855	201.667	0.592672	169.444	0.35637	4037.44	0.803582	1166.44	0.767892	1795.89	0.829927	1493.22	0.581897	NaN	NaN	NaN	NaN	1315.22	0.51802
298.667	0.413985	190.333	0.30577	239.111	0.76151	200.444	0.601013	308.444	0.455371	231.333	0.279208	202.333	0.42917	202.889	0.388166	205.667	0.635287	119.444	0.075878	211.444	0.720452	175.444	0.601446	252.778	0.682874	164.222	0.0368968	256.667	0.618123	214.667	0.720209	185.556	0.436423	170.889	0.365733	4022.78	0.800048	1105.11	0.699778	1923	0.906346	1402.11	0.538945	NaN	NaN	NaN	NaN	1260.67	0.475889
299.889	0.420089	185.111	0.274932	246.556	0.81208	207.444	0.654494	293.444	0.390592	249.111	0.352806	195.556	0.378044	218	0.468638	200.667	0.594154	128.444	0.29539	212.333	0.727508	173.333	0.581778	245.444	0.633505	171.111	0.0940935	267	0.680537	201.444	0.6	187.889	0.459049	158.667	0.286541	3868.56	0.762885	1166.56	0.768017	1819.11	0.843888	1390.78	0.533602	NaN	NaN	NaN	NaN	1214.89	0.440536
286.111	0.351275	194.556	0.330709	240.889	0.773587	203.667	0.625637	310.778	0.465451	227.556	0.263571	220.556	0.566644	205.556	0.402369	184	0.45704	126.667	0.252049	221.889	0.803349	183.667	0.678058	258.333	0.720267	173.444	0.113464	270.111	0.699328	209.889	0.676773	203.778	0.613145	167.889	0.346294	3926	0.776728	1142.89	0.741733	1892.22	0.887842	1354.78	0.516631	NaN	NaN	NaN	NaN	1184	0.416681
307	0.455604	193.556	0.324804	232	0.713209	196.667	0.572157	303.778	0.435221	225.111	0.25345	205.889	0.455996	231.111	0.53846	201.111	0.597807	129.667	0.32522	198.222	0.615516	182.222	0.664595	244.222	0.625279	167.556	0.0645777	272.111	0.711409	204.222	0.625255	200.222	0.578658	175.556	0.395972	4174	0.836488	1238.56	0.847977	1885	0.8835	1392	0.534178	NaN	NaN	NaN	NaN	1083.67	0.339197
304.222	0.44173	196.333	0.341203	246.333	0.810565	198.444	0.585733	312.333	0.472167	237.333	0.304047	219.444	0.558255	216.667	0.46154	211.333	0.6819	127.889	0.281854	213.111	0.733683	180.556	0.649073	256.333	0.706804	171.778	0.0996314	269.889	0.697987	199.222	0.5798	204.778	0.622843	172.444	0.375808	3925.78	0.776674	1193.33	0.797754	1796.11	0.83006	1508.22	0.588969	NaN	NaN	NaN	NaN	1187.67	0.419513
318	0.510543	190	0.303804	242.556	0.78491	216.333	0.722406	313.778	0.478407	226.889	0.26081	209.333	0.481977	201.778	0.382249	223.667	0.783367	123	0.16261	225.778	0.834214	187.556	0.714291	248.222	0.652205	179.667	0.165131	263.222	0.657717	202.778	0.612127	193.556	0.514009	167.778	0.345575	3835.89	0.755013	1168.44	0.770113	1758.22	0.807281	1441	0.557278	NaN	NaN	NaN	NaN	1183.33	0.416166
304.111	0.441175	196.889	0.344487	251.556	0.846042	189.778	0.519524	325.444	0.528788	238.667	0.309569	205.333	0.451802	214	0.447337	208.222	0.656307	123.111	0.165317	216.111	0.757492	176.889	0.614909	256.556	0.708305	174.444	0.121766	271	0.704698	199.778	0.584855	196.333	0.540941	168.333	0.349171	3965.44	0.786232	1208.56	0.81466	1846	0.860053	1383.67	0.53025	NaN	NaN	NaN	NaN	1251	0.468423
310.556	0.473365	199.667	0.360892	248.667	0.826419	202.222	0.614597	305.444	0.442416	228.444	0.267248	214.778	0.523054	214.556	0.450298	216.111	0.721207	125.556	0.224951	212.111	0.725746	185.778	0.697726	267.667	0.783099	164.444	0.03874	249.778	0.576512	201.444	0.6	213.667	0.709051	161.222	0.303096	3953.67	0.783394	1191.44	0.795656	1910.67	0.898931	1426.67	0.550521	NaN	NaN	NaN	NaN	1196.89	0.426635
302.444	0.43285	186.778	0.284776	233.889	0.72604	206.333	0.646005	307.333	0.450574	232.889	0.285649	206.111	0.457671	210.667	0.429587	216.333	0.723033	128.556	0.298122	217	0.764548	176.111	0.60766	256.444	0.707551	169.556	0.081183	254.556	0.605372	204	0.623236	185.444	0.435337	160	0.295178	3913.11	0.773622	1207.89	0.81392	1960.67	0.928991	1444.44	0.558902	NaN	NaN	NaN	NaN	1184.56	0.417111
296.778	0.404551	187.333	0.288054	260.556	0.907174	203.222	0.622237	305.556	0.442899	231.889	0.281509	211.778	0.500422	201.222	0.379288	197.111	0.5649	131.556	0.371293	207.778	0.691357	185.333	0.69358	246.222	0.638742	175	0.126382	260.667	0.642284	192.778	0.521218	185.667	0.437499	166.778	0.339096	3816.33	0.750301	1155.56	0.7558	1960.56	0.928925	1369.67	0.52365	NaN	NaN	NaN	NaN	1086.11	0.341085
278.444	0.312983	196.111	0.339892	255.444	0.872451	195.222	0.561117	319.444	0.502876	228.778	0.26863	207.889	0.471084	209.778	0.424853	212.333	0.690126	122.778	0.157195	199.333	0.624333	191.444	0.750515	250.778	0.669411	174.444	0.121766	261.778	0.648995	196.667	0.556573	194.222	0.520468	170.333	0.36213	3784.78	0.742697	1178.67	0.781467	1886.67	0.884502	1431.89	0.552983	NaN	NaN	NaN	NaN	1161.56	0.399349
324.556	0.543287	196.667	0.343176	238.778	0.759248	203	0.620541	306.333	0.446255	229.556	0.271851	208.556	0.476116	214.667	0.450889	201.222	0.59872	130.333	0.341463	205.444	0.672833	179.778	0.641825	242.778	0.615559	168.667	0.0738019	256.333	0.616106	198.556	0.573745	192.667	0.505387	164.333	0.323253	4109.67	0.820986	1238.11	0.847483	1899.44	0.892184	1380.22	0.528626	NaN	NaN	NaN	NaN	1184.67	0.417196
315	0.49556	193	0.32152	252	0.849058	192.889	0.543292	307.111	0.449615	233.111	0.286568	209	0.479465	209.222	0.421892	217.333	0.73126	131.222	0.363146	209.556	0.705468	183.333	0.674946	241.556	0.607333	168.778	0.0747235	260.889	0.643625	199.222	0.5798	196.333	0.540941	161.333	0.303815	4041.22	0.804493	1181.89	0.785045	1875.44	0.877755	1416.11	0.545545	NaN	NaN	NaN	NaN	1102.33	0.353613
294.333	0.39234	181.111	0.25131	250.222	0.836981	199.333	0.592525	322.667	0.516795	226.333	0.258508	215.111	0.525567	217.556	0.466274	224.222	0.787933	132.889	0.403805	208	0.693119	175.556	0.602489	258	0.718026	159.778	0	274.111	0.723489	203.778	0.621218	196.667	0.544181	153.333	0.251979	4082.78	0.814506	1164	0.765178	1817.67	0.84302	1378.78	0.527945	NaN	NaN	NaN	NaN	1108.78	0.35859
306.222	0.451719	190.667	0.307743	262.778	0.922267	194.222	0.553477	315.111	0.484164	231	0.277829	203.778	0.440071	202.667	0.386984	218.778	0.743147	127.778	0.279146	204	0.661373	175.111	0.598343	227	0.50935	177.333	0.145752	261.556	0.647654	204.556	0.628291	199	0.566807	158	0.282219	4005.67	0.795925	1185	0.7885	1849.22	0.86199	1371.11	0.524331	NaN	NaN	NaN	NaN	1052.56	0.315171
317.556	0.508326	195.333	0.335298	265.778	0.942644	205.778	0.641765	320.222	0.506236	224.111	0.24931	224.889	0.599332	209.222	0.421892	209.444	0.66636	123	0.16261	210	0.708992	184.889	0.689443	236.444	0.572922	169.222	0.0784099	262	0.650336	198.889	0.576773	194.111	0.519392	166.778	0.339096	3882.22	0.766178	1166.56	0.768017	1689.89	0.766199	1410.33	0.542821	NaN	NaN	NaN	NaN	1019.44	0.2896
309.444	0.467811	194.444	0.330048	247.667	0.819626	199.556	0.594229	321.778	0.512956	217.889	0.223552	227	0.615257	214.111	0.447928	205.889	0.637114	123.333	0.170732	217	0.764548	182.222	0.664595	249.889	0.663427	168	0.0682641	253.333	0.597985	196.111	0.551518	205.778	0.632542	167.444	0.343411	4135.89	0.827305	1117.11	0.713105	1763	0.810154	1292.56	0.487298	NaN	NaN	NaN	NaN	1113	0.36185
295.556	0.398448	195.778	0.337926	251	0.842265	205.889	0.642613	311.889	0.470249	229.333	0.270928	230.778	0.643758	223.889	0.5	219	0.744974	123.889	0.184293	219.556	0.784833	177.667	0.622157	241.222	0.605085	169	0.0765667	231.222	0.464429	191.222	0.507073	192.778	0.506464	177.889	0.411089	3855.89	0.759833	1096.56	0.690277	1675.11	0.757315	1339.33	0.50935	NaN	NaN	NaN	NaN	1094.11	0.347263
301.778	0.429523	194.111	0.328081	252.111	0.849812	202.556	0.617149	305.556	0.442899	222.333	0.241949	219.556	0.5591	201.222	0.379288	202	0.60512	125.333	0.219512	217	0.764548	180.111	0.644927	229.333	0.525055	170.333	0.0876341	250.222	0.579194	205.222	0.634345	199.889	0.575428	162.556	0.311739	4286.56	0.863611	1139.67	0.738155	1727	0.78851	1437.78	0.555759	NaN	NaN	NaN	NaN	980.222	0.25931
314.222	0.491674	196	0.339237	240.111	0.768302	206.111	0.644309	296.778	0.404991	219.333	0.22953	207.444	0.467727	213	0.442011	225	0.794333	127.222	0.265585	215.333	0.751317	176.111	0.60766	272.778	0.817503	173.111	0.110699	268.667	0.690606	182.333	0.426264	205.111	0.626073	169.333	0.355651	3989	0.791909	1132.89	0.730627	1860.56	0.868804	1421.44	0.548059	NaN	NaN	NaN	NaN	1045.78	0.309937
317.778	0.509435	200.556	0.366142	254.444	0.865659	240.889	0.910015	294.444	0.394911	213.889	0.206992	224.444	0.595975	214.778	0.45148	217.889	0.735834	128.667	0.300829	216.667	0.761905	183.333	0.674946	269.889	0.798056	180.889	0.175276	268.222	0.687918	188	0.477782	196.111	0.538788	170.444	0.362849	4026.44	0.800932	1142.67	0.741486	1943.11	0.918437	1388.89	0.532712	NaN	NaN	NaN	NaN	1081.67	0.337653
315.667	0.498891	181	0.250654	239.889	0.766794	219.333	0.745326	309.444	0.45969	235.111	0.294848	217.778	0.545686	219.556	0.476925	203.556	0.617921	122.556	0.15178	199.667	0.626984	185	0.690477	256.889	0.710547	173.889	0.117158	260.111	0.638926	183.889	0.440409	211.111	0.684263	164.222	0.322534	4004.78	0.795711	1112.22	0.707675	1890.33	0.886706	1348.78	0.513802	NaN	NaN	NaN	NaN	1011.78	0.28368
301.778	0.429523	197.778	0.349737	232.111	0.713963	239.778	0.901527	325.222	0.527829	232	0.281969	224.111	0.593462	209.778	0.424853	199.556	0.585014	125.889	0.233073	213.111	0.733683	182.556	0.667707	247.889	0.649964	174.333	0.120845	261.111	0.644966	194	0.532327	193.444	0.512923	170.889	0.365733	4021.11	0.799646	1174.33	0.776654	1797.78	0.831062	1317.22	0.498926	NaN	NaN	NaN	NaN	1009	0.281535
299.444	0.417866	199.889	0.362203	239	0.760756	252.667	1	324.111	0.523031	225.778	0.256211	218.778	0.55323	226.778	0.515385	204.333	0.624313	124	0.187	212.222	0.726627	189.222	0.729813	244.444	0.626774	168.667	0.0738019	238.778	0.510069	199.333	0.580809	189.444	0.47413	172.667	0.377253	4036.11	0.803261	1159.22	0.759872	1708	0.777087	1438.56	0.556126	NaN	NaN	NaN	NaN	1072	0.330187
289.222	0.366813	202	0.37467	254.889	0.868681	248.222	0.96604	327.444	0.537425	230.444	0.275527	213.778	0.51551	215.444	0.455027	202.667	0.610607	121.333	0.121951	214.333	0.743381	182.444	0.666664	250.222	0.665668	163.444	0.0304374	259.667	0.636244	205.889	0.640409	198.333	0.560338	162.778	0.313178	3784	0.74251	1104.56	0.699162	1654.56	0.744957	1358.78	0.518517	NaN	NaN	NaN	NaN	981.333	0.260168
302.778	0.434518	190.444	0.306426	246.333	0.810565	238.111	0.888791	318.778	0.5	221.222	0.23735	222.111	0.578374	223.333	0.497039	232.333	0.85466	123	0.16261	208	0.693119	178.444	0.629396	242.444	0.613311	162.444	0.0221348	266	0.674497	198.667	0.574755	204.444	0.619604	176.667	0.403171	3581	0.693593	1130.67	0.72816	1771.22	0.815097	1427.33	0.550835	NaN	NaN	NaN	NaN	1082.89	0.338597
310.333	0.472251	194.667	0.331365	249.778	0.833965	246.444	0.952456	325.444	0.528788	233.556	0.288411	219.444	0.558255	214.333	0.44911	210.667	0.676421	124.333	0.195122	212.778	0.73104	179.222	0.636645	242.889	0.616306	161.111	0.0110674	254.889	0.607384	205.222	0.634345	196.556	0.543104	167.333	0.342692	3762.44	0.737315	1046.44	0.634625	1717.11	0.782565	1325.44	0.502802	NaN	NaN	NaN	NaN	1008.11	0.280848
302.778	0.434518	189.667	0.301837	234.222	0.728301	225.333	0.791167	317.444	0.494239	220.556	0.234593	210.111	0.487847	221.333	0.486388	217.667	0.734007	130.556	0.346902	206.778	0.683421	171.778	0.567291	251.222	0.6724	178.333	0.154055	264.667	0.666445	202.333	0.608082	198.222	0.559261	167.333	0.342692	3615.11	0.701813	1125.33	0.722236	1780.44	0.820641	1355.78	0.517102	NaN	NaN	NaN	NaN	1131.67	0.376266
313.889	0.490011	208.889	0.415353	242.889	0.787172	237.556	0.884551	330.556	0.550865	227.778	0.26449	217.222	0.541492	218.556	0.471599	226.556	0.807134	129.667	0.32522	207.556	0.689595	176.778	0.613875	252.889	0.683621	165.556	0.0479725	296.889	0.861074	208.778	0.666673	205.778	0.632542	162.889	0.313897	3628.44	0.705025	1173.44	0.775666	1796.22	0.830127	1359.44	0.518831	NaN	NaN	NaN	NaN	1139.67	0.382444
308.778	0.464484	198.889	0.356298	232.111	0.713963	229.111	0.820031	331.556	0.555183	235.222	0.295307	219.222	0.55658	204.667	0.397634	214.889	0.711154	125.111	0.214098	211.556	0.721341	182.889	0.67081	239.556	0.59387	161	0.0101458	228.889	0.450337	214.778	0.721218	204.333	0.618528	163.444	0.317493	3605.22	0.69943	1080.22	0.672137	1845.78	0.85992	1308	0.494579	NaN	NaN	NaN	NaN	1059.44	0.320491
329.444	0.5677	202.111	0.375326	214.667	0.595475	219.111	0.74363	351.556	0.641555	234.111	0.290708	225.778	0.606038	216	0.457988	214.778	0.710241	123.333	0.170732	209.889	0.708111	178.333	0.628362	244	0.623785	172.222	0.103318	269.556	0.695976	205.778	0.6394	198	0.557108	166.444	0.336932	3782.33	0.742108	1028.11	0.614265	1793.44	0.828457	1395.67	0.535907	NaN	NaN	NaN	NaN	1127.89	0.373349
314.667	0.493897	204.667	0.39042	218	0.618114	217	0.727502	345.444	0.61516	240	0.315088	209.333	0.481977	214.222	0.448519	200.222	0.590493	122.333	0.146341	212.333	0.727508	168	0.532092	248.333	0.652952	164	0.0350536	272.444	0.71342	215.333	0.726264	212.444	0.69719	158.778	0.28726	3727.56	0.728908	1069.44	0.660168	1854.22	0.864996	1262.67	0.473207	NaN	NaN	NaN	NaN	1131.11	0.375837
[truncated: 58 more columns]

## Sheet: Fig 1E
Fig 1E Rab6a Exocytosis Data
Green	Green scaled	Red	Red scaled
NaN	NaN	NaN	NaN	1255.22	0.25939	1003.26	0.524666	652.222	0.0107712	1318.75	0.745083	735.75	0.0242845	1210.56	0.587617	954.222	0.196006	1183.09	0.497342	414.111	0.0116971	771.843	0.20813	414.111	0.0283996	864.973	0.360727	NaN	NaN	NaN	NaN	542.125	0.0249637	813.629	0.866145	977.556	0.111272	888.331	0.589606	455	0.142093	629.727	0.16858	NaN	NaN	NaN	NaN	NaN	NaN
NaN	NaN	NaN	NaN	1205.67	0.220968	974.629	0.472879	671.444	0.0160801	1323.93	0.750999	744.75	0.0266862	1222.66	0.600233	890.556	0.155431	1181.04	0.494783	407.778	0.00981364	778.922	0.217023	374.445	0.00972805	814.876	0.208668	NaN	NaN	NaN	NaN	562.375	0.0367369	865.596	1.0259	993.333	0.122731	898.832	0.620401	444.111	0.119302	596.475	0.10068	NaN	NaN	NaN	NaN	NaN	NaN
NaN	NaN	NaN	NaN	1315	0.305737	998.759	0.516528	716	0.0283856	1329.74	0.757637	753	0.0288879	1238.83	0.617104	940.778	0.187438	1157.41	0.465181	411.333	0.010871	861.85	0.321211	411.778	0.0273013	796.716	0.153547	NaN	NaN	NaN	NaN	580.688	0.0473837	837.642	0.939962	884.111	0.0434116	884.138	0.57731	422.778	0.0746512	591.793	0.0911196	NaN	NaN	NaN	NaN	NaN	NaN
NaN	NaN	NaN	NaN	1273.44	0.273518	1040.66	0.592318	729.333	0.032068	1362.65	0.795219	729	0.0224832	1345.04	0.727906	927.556	0.179011	1163.98	0.473413	463.445	0.026368	873.425	0.335754	423.445	0.0327929	806.358	0.182814	NaN	NaN	NaN	NaN	557.625	0.0339753	784.79	0.777489	912.667	0.0641492	899.236	0.621584	443.889	0.118837	616.396	0.141359	NaN	NaN	NaN	NaN	NaN	NaN
NaN	NaN	NaN	NaN	1234.89	0.243625	1029.83	0.57273	739	0.0347378	1382.38	0.817753	849	0.0545066	1355.89	0.739231	909.222	0.167328	1162.82	0.471962	427	0.01553	874.268	0.336813	409.555	0.0262552	836.79	0.275184	NaN	NaN	NaN	NaN	543.75	0.0259084	771.239	0.735831	838.778	0.0104898	905.285	0.639322	451.889	0.135581	611.198	0.130744	NaN	NaN	NaN	NaN	NaN	NaN
NaN	NaN	NaN	NaN	1297.33	0.29204	1041.25	0.593386	696.889	0.0231074	1347.13	0.7775	812	0.0446327	1354.7	0.737982	921.889	0.1754	1153.36	0.460103	412	0.0110693	814.745	0.26203	397.667	0.020659	819.506	0.222723	NaN	NaN	NaN	NaN	540.938	0.0242733	769.026	0.729028	884.778	0.0438958	923.809	0.693646	422.445	0.0739536	608.321	0.12487	455	0.0651509	773.667	0.405546	NaN	NaN
NaN	NaN	NaN	NaN	1314	0.304962	1030.46	0.573867	685.667	0.020008	1350.68	0.781547	769	0.0331576	1363.1	0.746746	932.444	0.182127	1216.57	0.539279	414.778	0.0118953	843.095	0.297648	411.111	0.0269874	821.086	0.227519	NaN	NaN	NaN	NaN	532.5	0.0193677	756.825	0.691523	899.778	0.054789	920.238	0.683173	437	0.104419	606.661	0.121479	477.333	0.0944469	720.444	0.257992	NaN	NaN
NaN	NaN	NaN	NaN	1327.89	0.315731	1024.67	0.563404	627.889	0.0040507	1348.12	0.778622	805.5	0.0428981	1368.3	0.752172	980.667	0.212859	1226.95	0.552284	431.889	0.0169839	837.881	0.291097	386.889	0.0155858	799.265	0.161287	NaN	NaN	NaN	NaN	570.812	0.0416424	743.225	0.649715	941	0.0847253	922.452	0.689667	439.333	0.109302	616.719	0.142018	501.111	0.125638	746.5	0.330229	NaN	NaN
NaN	NaN	NaN	NaN	1192.56	0.210803	990.003	0.500689	646.556	0.00920612	1316.17	0.742135	816.5	0.0458336	1352.9	0.736106	860.889	0.136525	1236.98	0.564841	482	0.0318861	793.829	0.235752	408.778	0.0258891	791.41	0.137445	NaN	NaN	NaN	NaN	541.812	0.024782	753.988	0.6828	900.889	0.0555959	906.171	0.64192	446.445	0.124186	624.082	0.157052	486.889	0.106982	739.528	0.310899	NaN	NaN
NaN	NaN	NaN	NaN	1285.33	0.282736	1006.89	0.531237	692.667	0.0219413	1372.81	0.806819	813.75	0.0450997	1312.32	0.693777	927.111	0.178728	1276.6	0.614472	446.333	0.0212794	768.248	0.203613	396.667	0.0201883	784.372	0.116081	NaN	NaN	NaN	NaN	501.438	0.00130814	751.588	0.675422	943.778	0.0867426	916.03	0.670833	414.333	0.0569767	617.263	0.143129	480.111	0.0980907	770.264	0.396112	NaN	NaN
NaN	NaN	NaN	NaN	1294.67	0.289972	1032.06	0.57676	680.556	0.0185964	1381.51	0.816764	810	0.044099	1312.54	0.693999	967.667	0.204574	1285.13	0.625161	402.333	0.00819454	793.791	0.235704	400.333	0.0219142	779.741	0.102027	NaN	NaN	NaN	NaN	546.938	0.0277616	794.481	0.807282	998.889	0.126765	891.182	0.597964	438.333	0.107209	624.52	0.157948	501.889	0.126658	780.632	0.424856	NaN	NaN
NaN	NaN	NaN	NaN	1234.44	0.243281	1047.42	0.604546	675	0.017062	1414.54	0.854476	899.75	0.0680499	1307.14	0.688372	931.556	0.181561	1285.07	0.625078	392.111	0.00515463	802.951	0.247212	404	0.0236402	772.537	0.0801606	NaN	NaN	NaN	NaN	518.688	0.0113372	787.428	0.7856	944.889	0.0875495	865.535	0.522756	395.667	0.0179071	633.205	0.175681	477.778	0.09503	759.872	0.3673	NaN	NaN
NaN	NaN	NaN	NaN	1274.44	0.274294	1016.21	0.548093	662.222	0.013533	1381.55	0.816799	797.5	0.0407632	1362.57	0.746196	956.444	0.197422	1260.03	0.593723	425.445	0.0150674	755.198	0.187217	395.333	0.0195606	787.658	0.126054	NaN	NaN	NaN	NaN	530.688	0.018314	777.339	0.754585	926.778	0.0743969	856.99	0.497696	426.667	0.0827908	634.102	0.177514	481.889	0.100423	741.602	0.316651	NaN	NaN
NaN	NaN	NaN	NaN	1231.44	0.240955	1013.05	0.542377	662.111	0.0135023	1332.05	0.760272	841	0.0523717	1357.16	0.740552	932.778	0.18234	1293.46	0.635593	393.222	0.00548505	707.765	0.127625	395.778	0.0197699	795.107	0.148664	NaN	NaN	NaN	NaN	543.625	0.0258358	804.607	0.83841	834.889	0.00766565	912.495	0.660467	455	0.142093	630.662	0.170489	451.111	0.0600496	757.523	0.36079	NaN	NaN
NaN	NaN	NaN	NaN	1387.67	0.362078	1027.14	0.567858	672.778	0.0164483	1242.3	0.657775	802.25	0.0420308	1360.83	0.74438	890.778	0.155573	1251.84	0.583462	411.222	0.0108379	698.549	0.116046	416.111	0.029341	831.053	0.257771	NaN	NaN	NaN	NaN	553.812	0.0317587	807.741	0.848044	925.889	0.0737513	910.914	0.655831	463	0.158837	630.053	0.169246	520	0.150415	753.651	0.350053	NaN	NaN
NaN	NaN	NaN	NaN	1285.78	0.283081	1014.35	0.544723	673	0.0165097	1212.6	0.623847	763.75	0.0317566	1326.92	0.708998	852.889	0.131426	1247.75	0.578342	426.333	0.0153317	728.719	0.15395	408.222	0.0256276	810.527	0.195468	NaN	NaN	NaN	NaN	582.5	0.0484375	784.902	0.777834	930.889	0.0773824	916.624	0.672575	444	0.11907	627.804	0.164654	463.667	0.0765195	737.436	0.305101	NaN	NaN
NaN	NaN	NaN	NaN	1359.89	0.340541	987.006	0.495268	660.778	0.0131341	1167.91	0.572812	714.5	0.0186137	1284.21	0.664445	917.444	0.172568	1214.6	0.536813	396	0.00631112	750.193	0.180929	409.555	0.0262552	820.874	0.226876	NaN	NaN	NaN	NaN	568.188	0.0401163	781.076	0.766072	897.222	0.0529331	895.979	0.612032	452.222	0.136279	635.68	0.180735	487.555	0.107856	745.274	0.326829	NaN	NaN
NaN	NaN	NaN	NaN	1324.11	0.312802	982.17	0.486519	681.333	0.0188112	1146.62	0.548499	749.75	0.0280205	1254.85	0.633822	846.667	0.127461	1139.36	0.442565	416.445	0.012391	746.096	0.175782	408	0.025523	815.826	0.211553	NaN	NaN	NaN	NaN	576.188	0.0447674	755.944	0.688815	939	0.0832728	917.712	0.675765	434.333	0.0988372	621.951	0.152701	524.111	0.155808	772.526	0.402383	NaN	NaN
NaN	NaN	NaN	NaN	1278.78	0.277653	992.918	0.505962	656.444	0.0119373	1124.64	0.5234	818.75	0.0464341	1266.3	0.645765	849.667	0.129373	1141.18	0.444848	435.333	0.0180082	723.27	0.147105	397.111	0.0203975	803.358	0.173708	NaN	NaN	NaN	NaN	583.812	0.0492006	730.097	0.609358	974	0.10869	894.189	0.606784	455.333	0.142791	620.864	0.150482	494.111	0.116455	837.763	0.583247	NaN	NaN
NaN	NaN	NaN	NaN	1331.89	0.318832	992.404	0.505031	681.333	0.0188112	1091.49	0.485534	697.75	0.0141437	1294.65	0.675339	868.111	0.141127	1099.42	0.392546	422.778	0.0142744	751.857	0.18302	385.333	0.0148535	822.457	0.231678	NaN	NaN	NaN	NaN	566.75	0.0392805	744.424	0.653399	986.556	0.117808	906.817	0.643816	428.333	0.086279	621.877	0.152549	507.778	0.134383	846.159	0.606525	NaN	NaN
NaN	NaN	NaN	NaN	1264.44	0.26654	970.146	0.46477	633.556	0.00561573	1096.8	0.4916	827.5	0.0487691	1269.58	0.64918	838.222	0.122079	1103.82	0.398057	448.778	0.0220063	745.095	0.174525	407.445	0.0252615	797.839	0.156959	NaN	NaN	NaN	NaN	541.688	0.0247093	730.556	0.610767	980.778	0.113613	862.02	0.512446	429.333	0.088372	590.883	0.0892611	462.111	0.074479	835.691	0.577502	NaN	NaN
NaN	NaN	NaN	NaN	1379.67	0.355875	1021.63	0.557897	664.667	0.0142081	1106.01	0.50212	772	0.0339582	1262.66	0.641968	887.667	0.15359	1116.47	0.413895	407.555	0.00974753	763.048	0.197079	390.778	0.0174163	823.42	0.234601	NaN	NaN	NaN	NaN	597.375	0.0570858	742.247	0.646707	984.889	0.116598	875.843	0.552984	437.222	0.104884	610.33	0.128972	468.889	0.0833698	837.345	0.582089	NaN	NaN
NaN	NaN	NaN	NaN	1218.33	0.230789	999.537	0.517935	671	0.0159573	1096.84	0.491644	699.25	0.014544	1269.96	0.649577	912	0.169098	1115.46	0.412629	433.111	0.0173473	814.69	0.261962	405.667	0.0244247	818.321	0.219125	NaN	NaN	NaN	NaN	609.562	0.0641715	743.78	0.651419	1018.11	0.140725	883.255	0.574719	399.889	0.0267442	613.11	0.134647	496.111	0.119079	881.006	0.703135	NaN	NaN
NaN	NaN	NaN	NaN	1346.56	0.330203	1027.6	0.568702	653	0.010986	1089.2	0.482917	757.25	0.030022	1227.35	0.605132	955	0.196502	1134.95	0.437047	443.778	0.0205194	818.123	0.266274	427.111	0.0345188	829.216	0.252195	NaN	NaN	NaN	NaN	612.5	0.0658794	730.484	0.610546	939.111	0.0833535	933.961	0.723416	440.445	0.111628	623.721	0.156316	475.555	0.0921148	827.392	0.554494	NaN	NaN
NaN	NaN	NaN	NaN	1257.78	0.261371	1015.25	0.54635	637.778	0.00678186	1061.15	0.45089	769.75	0.0333578	1224.68	0.60234	839.889	0.123141	1099.31	0.392404	416.222	0.0123249	800.839	0.244559	382.667	0.0135983	837.997	0.278847	NaN	NaN	NaN	NaN	571.812	0.0422238	726.242	0.597506	944.778	0.0874688	964.092	0.811776	471.778	0.177209	590.416	0.0883085	519.444	0.149687	817.418	0.526843	NaN	NaN
NaN	NaN	NaN	NaN	1250.89	0.25603	1031.62	0.575975	667	0.0148526	1066.3	0.456766	772.5	0.0340917	1242.84	0.621287	974.667	0.209036	1016.99	0.289291	429.111	0.0161578	822.364	0.271602	425.445	0.0337343	819.998	0.224217	NaN	NaN	NaN	NaN	582.938	0.0486919	744.871	0.654774	914.333	0.0653595	936.546	0.730997	426.333	0.082093	624.319	0.157537	538.444	0.17461	842.209	0.595574	NaN	NaN
NaN	NaN	NaN	NaN	1219	0.231306	1020.09	0.555112	670	0.0156811	1107.37	0.503674	784.25	0.0372273	1241.42	0.619807	970.444	0.206345	1015.94	0.287977	437	0.0185038	807.071	0.252389	410	0.0264644	828.777	0.250862	NaN	NaN	NaN	NaN	615.75	0.0677689	750.342	0.671592	948.444	0.0901316	947.773	0.763921	426.667	0.0827908	627.66	0.164358	482.778	0.101589	878.105	0.695091	NaN	NaN
NaN	NaN	NaN	NaN	1284.56	0.282133	997.045	0.513427	683.778	0.0194863	1072.24	0.463553	775.75	0.034959	1261.21	0.640452	940.889	0.187509	1034.19	0.31084	424.445	0.01477	812.591	0.259324	443.667	0.0423117	814.555	0.207695	NaN	NaN	NaN	NaN	555.938	0.0329942	755.108	0.686245	910.889	0.0628581	942.442	0.748288	449.333	0.130233	655.663	0.22154	531.778	0.165865	903.33	0.765026	NaN	NaN
NaN	NaN	NaN	NaN	1254.56	0.258873	989.856	0.500422	667.778	0.0150674	1071.57	0.46278	765.5	0.0322236	1247.98	0.626651	917.333	0.172497	1059.37	0.342382	397.333	0.00670762	804.351	0.248972	395.111	0.0194561	825.778	0.241758	NaN	NaN	NaN	NaN	568.562	0.0403343	740.335	0.640832	960.222	0.0986847	916.61	0.672534	456.111	0.144419	667.165	0.245026	529.111	0.162367	848.609	0.613318	NaN	NaN
NaN	NaN	NaN	NaN	1259.44	0.262664	1032.82	0.578135	647.444	0.00945164	1113.45	0.510615	771.25	0.0337581	1263.74	0.643092	941.889	0.188146	1063.02	0.34695	402.778	0.00832673	783.731	0.223065	406.222	0.0246862	805.944	0.181559	NaN	NaN	NaN	NaN	535.562	0.0211483	727.168	0.600353	935.667	0.0808521	893.805	0.605658	455.778	0.143721	665.694	0.242022	499.667	0.123743	819.305	0.532073	NaN	NaN
NaN	NaN	NaN	NaN	1200.89	0.217264	1035.24	0.582522	675.556	0.0172154	1176.28	0.582372	763.5	0.0316899	1248.12	0.626797	943.444	0.189138	1090.95	0.38194	407.555	0.00974753	766.032	0.200829	407.222	0.0251569	812.028	0.200024	NaN	NaN	NaN	NaN	555.5	0.0327398	733.865	0.620941	1012.67	0.136771	950.458	0.771795	461.445	0.155582	675.013	0.261053	546.444	0.185104	798.652	0.474817	NaN	NaN
NaN	NaN	NaN	NaN	1288.33	0.285062	1015.68	0.54713	734.111	0.0333876	1155.08	0.558165	819.25	0.0465675	1275.18	0.655032	878	0.14743	1134.64	0.436664	399.889	0.00746762	780.849	0.219445	414.667	0.0286611	826.236	0.24315	NaN	NaN	NaN	NaN	549.438	0.0292151	703.526	0.527676	922	0.0709272	927.896	0.70563	395	0.0165117	627.896	0.16484	493.333	0.115435	759.66	0.366712	NaN	NaN
NaN	NaN	NaN	NaN	1280.44	0.278946	1011.73	0.539986	652.667	0.0108939	1133.82	0.53388	839.5	0.0519714	1259.34	0.638505	917.222	0.172426	1154.16	0.461103	432.667	0.0172152	731.147	0.157	395.555	0.0196652	803.507	0.174161	NaN	NaN	NaN	NaN	560.562	0.0356831	701.826	0.522448	907.778	0.0605988	902.614	0.631492	438	0.106512	616.503	0.141577	487.667	0.108002	756.885	0.359021	NaN	NaN
NaN	NaN	NaN	NaN	1267	0.268522	1049.53	0.608369	677.333	0.0177064	1132.13	0.531952	772.25	0.034025	1282.8	0.662972	856.778	0.133905	1157.8	0.465668	420.889	0.0137127	731.296	0.157187	426.445	0.034205	779.809	0.102232	NaN	NaN	NaN	NaN	564.5	0.0379724	686.882	0.476508	894.778	0.051158	895.307	0.610063	453.445	0.138837	638.196	0.185873	502.555	0.127532	808.832	0.503037	NaN	NaN
NaN	NaN	NaN	NaN	1225.33	0.236216	1049.77	0.608794	710.778	0.0269433	1117.51	0.515253	734.5	0.0239509	1232.52	0.610526	970.778	0.206557	1170.51	0.48159	403.667	0.00859107	710.537	0.131106	390.111	0.0171025	778.016	0.0967884	NaN	NaN	NaN	NaN	551.812	0.0305959	697.441	0.508969	955.444	0.0952151	880.431	0.566439	445.667	0.122558	643.043	0.195769	512.556	0.14065	836.86	0.580745	NaN	NaN
NaN	NaN	NaN	NaN	1418.44	0.385941	1061.27	0.629608	729	0.0319759	1062.48	0.452401	913.75	0.071786	1229.89	0.607775	899.667	0.161238	1210.09	0.531164	436	0.0182064	691.491	0.107177	399.222	0.0213912	789.452	0.131502	NaN	NaN	NaN	NaN	555.062	0.0324855	708.127	0.541818	915.333	0.0660857	893.66	0.605233	437.222	0.104884	610.799	0.129929	548.667	0.188019	845.208	0.603888	NaN	NaN
NaN	NaN	NaN	NaN	1365.11	0.34459	1061.41	0.629864	673	0.0165097	1020.85	0.40486	742	0.0259524	1259.57	0.63874	938.222	0.185809	1232.54	0.559291	374.778	0	708.856	0.128995	411.111	0.0269874	813.504	0.204504	NaN	NaN	NaN	NaN	565.75	0.0386991	716.313	0.566985	864.778	0.0293715	827.997	0.412673	457.111	0.146512	641.011	0.19162	528.889	0.162076	881.715	0.705101	NaN	NaN
NaN	NaN	NaN	NaN	1328.89	0.316506	1024.87	0.563767	661.333	0.0132875	1051.26	0.439588	833	0.0502368	1283.41	0.663612	1003.44	0.227376	1289.49	0.630625	423.555	0.0145057	720.65	0.143813	393.222	0.0185669	823.141	0.233755	NaN	NaN	NaN	NaN	544.562	0.0263808	742.125	0.646334	978.667	0.112079	800.276	0.331381	494	0.223721	628.95	0.166992	570.556	0.216732	886.746	0.71905	NaN	NaN
NaN	NaN	NaN	NaN	1316.56	0.306943	1037.6	0.586794	696.222	0.0229233	1044.8	0.432208	768	0.0328908	1313.95	0.695478	853.444	0.13178	1291.36	0.632959	406.889	0.0095493	736.936	0.164274	408	0.025523	827.626	0.247369	NaN	NaN	NaN	NaN	541	0.0243096	771	0.735099	949.556	0.0909384	806.305	0.34906	487.778	0.210698	616.197	0.140952	484.889	0.104358	852.095	0.622983	NaN	NaN
NaN	NaN	NaN	NaN	1320.44	0.309959	1017.08	0.549668	692.333	0.0218492	1004.4	0.38607	825.25	0.0481687	1306.48	0.687677	948.444	0.192324	1230.79	0.557094	408.111	0.00991276	734.246	0.160894	408.445	0.0257322	775.091	0.0879106	NaN	NaN	NaN	NaN	584.25	0.0494549	763.531	0.712139	1030.89	0.150004	803.708	0.341445	497.111	0.230233	602.265	0.112504	468.667	0.0830784	839.325	0.587579	NaN	NaN
NaN	NaN	NaN	NaN	1391.44	0.365007	1012.43	0.541255	683.889	0.019517	1054.37	0.443137	878.25	0.0623124	1284.61	0.664868	877.444	0.147076	1188.51	0.50413	433.111	0.0173473	709.456	0.129749	410.111	0.0265167	809.156	0.191309	NaN	NaN	NaN	NaN	552.188	0.030814	748.203	0.665018	908.222	0.0609215	814.743	0.373805	448.889	0.129302	609.633	0.127548	494.778	0.11733	833.552	0.571572	NaN	NaN
NaN	NaN	NaN	NaN	1393.78	0.366816	1024.55	0.563177	646	0.0090527	1081.91	0.474589	816.5	0.0458336	1348.06	0.731054	893.444	0.157272	1132.36	0.433808	421.111	0.0137787	715.95	0.137908	404.778	0.0240063	854.134	0.327827	NaN	NaN	NaN	NaN	548.125	0.028452	749.383	0.668644	949.222	0.0906964	811.816	0.365222	459	0.150465	617.205	0.14301	510.555	0.138027	873.387	0.682012	NaN	NaN
NaN	NaN	NaN	NaN	1330.11	0.317453	1060.94	0.629009	711.111	0.0270353	1044.79	0.432196	879.5	0.0626459	1265.78	0.645219	936.556	0.184747	1149.02	0.454665	434.667	0.0178099	699.975	0.117837	398.667	0.0211297	891.734	0.441952	NaN	NaN	NaN	NaN	553.938	0.0318314	753.066	0.679968	903.778	0.0576939	802.075	0.336655	439.778	0.110233	598.269	0.104344	511.333	0.139047	815.138	0.520521	NaN	NaN
NaN	NaN	NaN	NaN	1272.78	0.273001	1056.3	0.620621	712.556	0.0274342	1059.56	0.449069	739.75	0.0253519	1274.64	0.654463	1005.56	0.228721	1163.95	0.473374	439.111	0.0191316	714.21	0.135721	404.889	0.0240586	908.7	0.49345	NaN	NaN	NaN	NaN	540.875	0.0242369	771.752	0.73741	842.111	0.0129105	823.148	0.398455	457	0.146279	605.912	0.119951	511	0.13861	845.236	0.603965	NaN	NaN
NaN	NaN	NaN	NaN	1400.78	0.372243	1077.65	0.659238	682.222	0.0190567	1077	0.468989	821.5	0.0471679	1269.19	0.648783	900	0.16145	1227.98	0.553569	411.667	0.0109701	690.66	0.106134	414.555	0.0286088	879.239	0.404027	NaN	NaN	NaN	NaN	547.25	0.0279433	798.563	0.819831	893.222	0.0500282	801.574	0.335188	447.667	0.126744	593.623	0.0948562	469.889	0.0846816	830.34	0.562668	NaN	NaN
NaN	NaN	NaN	NaN	1496.78	0.446675	1031.05	0.574936	724.222	0.0306564	1049.06	0.437074	769.75	0.0333578	1285.97	0.666286	867.889	0.140986	1304.82	0.649823	420.222	0.0135144	668.719	0.078568	425.445	0.0337343	867.175	0.36741	NaN	NaN	NaN	NaN	535	0.0208212	808.313	0.849802	920.444	0.0697975	796.009	0.318869	457.222	0.146744	598.645	0.105111	488.111	0.108585	856.448	0.635049	NaN	NaN
NaN	NaN	NaN	NaN	1333.56	0.320124	1054.97	0.618206	708.444	0.0262989	1063.86	0.453982	751	0.0283541	1273.24	0.652999	913	0.169735	1273.47	0.610548	395.555	0.00617894	679.637	0.0922853	415.778	0.0291841	873.976	0.388054	NaN	NaN	NaN	NaN	579.062	0.046439	801.625	0.829244	916.889	0.0672154	778.282	0.266884	481.222	0.196977	613.767	0.135989	516.889	0.146334	824.557	0.546636	NaN	NaN
NaN	NaN	NaN	NaN	1386.67	0.361303	1032.6	0.577735	751.333	0.038144	1121.6	0.519921	697.25	0.0140103	1214.49	0.591716	949.222	0.19282	1326.4	0.676851	392.111	0.00515463	688.708	0.103681	398.111	0.0208682	872.599	0.383874	NaN	NaN	NaN	NaN	543.938	0.0260174	798.156	0.81858	954.111	0.0942468	782.419	0.279014	427.889	0.0853489	594.495	0.0966361	520.667	0.15129	822.168	0.54001	NaN	NaN
NaN	NaN	NaN	NaN	1380.56	0.356564	1008.69	0.534486	750.222	0.0378372	1183.02	0.59007	762.25	0.0313563	1222.75	0.600327	876.778	0.146651	1355.37	0.713134	436	0.0182064	714.409	0.135972	437.222	0.0392782	886.577	0.426301	NaN	NaN	NaN	NaN	514.438	0.00886628	797.359	0.81613	972.444	0.107561	786.376	0.290619	439.889	0.110465	601.025	0.109971	531.556	0.165574	771.362	0.399155	NaN	NaN
NaN	NaN	NaN	NaN	1371.56	0.349586	999.51	0.517886	693.778	0.0222481	1162.68	0.566836	755.75	0.0296217	1222.37	0.599937	851.889	0.130789	1314.85	0.662384	414	0.011664	699.705	0.117497	432.889	0.0372385	891.233	0.440433	NaN	NaN	NaN	NaN	538.062	0.0226017	766.055	0.719896	880.222	0.0405874	861.521	0.510985	486.111	0.207209	599.568	0.106996	511.111	0.138755	766.236	0.384946	NaN	NaN
NaN	NaN	NaN	NaN	1240.78	0.248191	991.088	0.502652	773.667	0.0443122	1156.39	0.559661	671	0.00700514	1216.69	0.594005	864.778	0.139003	1269.93	0.606113	404.667	0.00888845	692.797	0.108818	440.555	0.0408472	832.561	0.262348	NaN	NaN	NaN	NaN	542.562	0.025218	776.996	0.753531	944.444	0.0872267	857.427	0.498979	467.445	0.16814	593.728	0.0950719	482.222	0.10086	751.896	0.345188	NaN	NaN
NaN	NaN	NaN	NaN	1276.11	0.275586	1036.54	0.584878	801.778	0.052076	1116.47	0.51407	669.75	0.00667156	1255.47	0.634463	797.333	0.0960204	1275.91	0.613606	429.111	0.0161578	652.232	0.0578538	430.445	0.0360879	812.225	0.200623	NaN	NaN	NaN	NaN	528.625	0.0171148	790.811	0.795998	939.667	0.083757	835.769	0.435466	437.889	0.106279	608.864	0.125979	511.445	0.139193	741.392	0.316068	NaN	NaN
NaN	NaN	NaN	NaN	1347.11	0.330634	1021.16	0.557051	736.778	0.034124	1136.18	0.536577	747.5	0.0274201	1182.86	0.558715	852.889	0.131426	1339.56	0.693341	412.555	0.0112344	673.505	0.0845805	431.222	0.036454	814.279	0.206857	NaN	NaN	NaN	NaN	544.312	0.0262355	812.499	0.862671	956	0.0956185	850.329	0.478163	478.445	0.191163	597.821	0.103429	497.333	0.120682	731.696	0.289186	NaN	NaN
NaN	NaN	NaN	NaN	1367.67	0.346571	1042.69	0.595998	773.889	0.0443735	1171.87	0.577334	778.75	0.0357596	1293.18	0.673804	853.889	0.132063	1320.23	0.669119	404.555	0.00885538	669.641	0.0797266	410.667	0.0267782	795.473	0.149776	NaN	NaN	NaN	NaN	571.25	0.0418968	770.843	0.734616	942.222	0.0856129	871.498	0.540242	471.445	0.176512	606.411	0.120968	524.556	0.156391	693.348	0.18287	NaN	NaN
NaN	NaN	NaN	NaN	1408.89	0.378532	1049.73	0.608739	711.667	0.0271888	1162.49	0.566623	720.75	0.0202815	1365.71	0.749475	884.556	0.151607	1329.22	0.680389	422.778	0.0142744	662.821	0.0711574	396	0.0198745	824.959	0.239273	NaN	NaN	NaN	NaN	565.812	0.0387355	801.515	0.828906	899.889	0.0548697	867.471	0.528433	434.778	0.0997675	635.15	0.179652	523.111	0.154496	710.452	0.230288	NaN	NaN
NaN	NaN	NaN	NaN	1431.44	0.39602	1036.76	0.585262	798.778	0.0512474	1175.86	0.581888	744.25	0.0265528	1447.98	0.835299	822.889	0.112307	1336.39	0.689365	398.667	0.00710415	668.577	0.0783894	415.889	0.0292364	851.035	0.318421	NaN	NaN	NaN	NaN	553.188	0.0313953	751.07	0.673832	909.444	0.0618092	874.402	0.548759	427.111	0.0837209	641.686	0.192999	478	0.0953214	692.226	0.179758	NaN	NaN
NaN	NaN	NaN	NaN	1345.67	0.329514	1041.04	0.593019	683.667	0.0194556	1189.21	0.597134	767.25	0.0326906	1514.37	0.904553	847.444	0.127956	1296.92	0.639922	434.445	0.0177439	703.066	0.121721	436	0.0387029	894.017	0.448884	NaN	NaN	NaN	NaN	553.562	0.0316134	732.348	0.616276	959.444	0.09812	931.423	0.715975	457.111	0.146512	665.399	0.241419	496	0.118933	755.113	0.354107	NaN	NaN
NaN	NaN	NaN	NaN	1396.33	0.368797	1030.52	0.573985	719.889	0.0294596	1178.33	0.584707	740.75	0.0256188	1522.56	0.913099	858	0.134683	1286.96	0.627449	438.111	0.0188342	738.478	0.16621	429.778	0.0357741	860.842	0.348188	NaN	NaN	NaN	NaN	546.188	0.0273256	749.955	0.670403	1026	0.146454	900.045	0.623957	398.111	0.0230233	664.644	0.239878	505.889	0.131905	738.334	0.30759	NaN	NaN
NaN	NaN	NaN	NaN	1341.89	0.326585	1025.04	0.564066	702.667	0.0247031	1206.88	0.617325	887.75	0.0648476	1572.03	0.964708	945.222	0.19027	1279.81	0.618498	385.667	0.00323817	719.128	0.1419	419.555	0.0309623	876.977	0.39716	NaN	NaN	NaN	NaN	547.688	0.0281977	763.384	0.711685	882.111	0.0419592	881.523	0.569639	453.778	0.139535	638.155	0.185789	497.778	0.121265	707.556	0.22226	NaN	NaN
NaN	NaN	NaN	NaN	1308.78	0.300913	1031.02	0.574884	731	0.0325283	1142.44	0.543727	762	0.0312896	1575.26	0.968084	916.222	0.171789	1265.35	0.600383	420.555	0.0136135	685.119	0.0991728	446.555	0.0436715	817.933	0.217947	NaN	NaN	NaN	NaN	527.062	0.0162064	753.473	0.681218	833.778	0.00685875	922.928	0.691062	442.445	0.115814	641.244	0.192097	532.111	0.166302	717.5	0.249829	NaN	NaN
NaN	NaN	NaN	NaN	1305	0.297984	1043.57	0.597579	688.778	0.0208672	1144.67	0.546266	826	0.0483688	1562.88	0.955166	945.667	0.190554	1223.23	0.547625	393.889	0.00568332	680.449	0.0933045	427.445	0.0346757	847.3	0.307084	NaN	NaN	NaN	NaN	562.188	0.0366279	770.612	0.733904	961.222	0.099411	905.353	0.639522	433	0.0960465	653.233	0.216578	527	0.159598	724.695	0.269775	NaN	NaN
NaN	NaN	NaN	NaN	1367.78	0.346658	1034.56	0.58129	668.556	0.0152822	1167.56	0.572407	743	0.0262192	1456.57	0.844254	956.222	0.197281	1250.89	0.582274	397	0.00660851	668.002	0.0776671	438.555	0.0399058	856.705	0.335632	NaN	NaN	NaN	NaN	515.312	0.009375	765.493	0.71817	898.444	0.0538208	886.399	0.583939	439	0.108605	647.061	0.203975	486.445	0.106399	730.514	0.285909	NaN	NaN
NaN	NaN	NaN	NaN	1361.44	0.341747	1034.39	0.580984	685.778	0.0200387	1210.56	0.621517	751.25	0.0284208	1370.03	0.75398	920.667	0.174621	1247.17	0.577609	429.445	0.0162569	681.223	0.0942778	404.445	0.0238494	847.13	0.30657	NaN	NaN	NaN	NaN	556.562	0.0333576	770.497	0.733551	949.889	0.0911805	884.977	0.57977	420.667	0.0702326	659.031	0.228416	477.889	0.0951757	730.924	0.287044	NaN	NaN
NaN	NaN	NaN	NaN	1451.67	0.411699	1059.42	0.626255	738.556	0.034615	1255.11	0.672402	738	0.0248849	1276.14	0.65603	947.111	0.191474	1274.14	0.611392	407.778	0.00981364	716.945	0.139157	435.555	0.0384937	857.954	0.339422	NaN	NaN	NaN	NaN	572.875	0.0428416	744.342	0.653149	905.333	0.0588235	897.711	0.617112	434.111	0.0983721	698.738	0.309496	493.111	0.115144	729.24	0.282376	NaN	NaN
NaN	NaN	NaN	NaN	1471.89	0.427378	1075.38	0.655121	702.667	0.0247031	1197.61	0.606733	772.5	0.0340917	1256.07	0.635091	893.333	0.157201	1326.01	0.676369	419.222	0.013217	694.917	0.111482	384.667	0.0145398	828.81	0.250964	NaN	NaN	NaN	NaN	541.75	0.0247456	729.984	0.609009	961.444	0.0995724	907.911	0.647024	460.111	0.152791	660.924	0.232283	516.889	0.146334	756.12	0.356899	NaN	NaN
NaN	NaN	NaN	NaN	1398.89	0.370779	1080.3	0.664027	745.667	0.036579	1180.42	0.587096	731	0.0230169	1269.29	0.648877	897.667	0.159963	1284.23	0.62403	417	0.0125562	712.903	0.134079	427	0.0344665	821.016	0.227307	NaN	NaN	NaN	NaN	520.375	0.0123183	762.304	0.708366	995.444	0.124264	916.511	0.672244	453.667	0.139302	625.962	0.160892	484.333	0.103629	723.115	0.265397	NaN	NaN
NaN	NaN	NaN	NaN	1417.33	0.385079	1123.93	0.742946	757	0.0397091	1151.76	0.554373	798.25	0.0409634	1240.52	0.618866	885.667	0.152316	1313.56	0.660768	434.778	0.017843	718.785	0.141469	434.222	0.0378661	818.786	0.220537	NaN	NaN	NaN	NaN	531.125	0.0185683	751.683	0.675717	994.667	0.123699	937.144	0.732752	440.445	0.111628	633.759	0.176812	484.778	0.104212	719.447	0.255226	NaN	NaN
NaN	NaN	NaN	NaN	1475.78	0.430393	1135.91	0.764619	712	0.0272808	1222.77	0.635468	761.75	0.0312229	1239.01	0.617292	942.778	0.188713	1317.72	0.665984	405.667	0.00918584	703.392	0.12213	416.445	0.0294979	811.004	0.196917	NaN	NaN	NaN	NaN	570.188	0.0412791	761.467	0.705792	1035	0.15299	914.294	0.665744	422.555	0.074186	635.435	0.180235	479.222	0.0969247	722.334	0.263232	NaN	NaN
NaN	NaN	NaN	NaN	1413.89	0.382409	1087.29	0.676668	747.667	0.0371314	1198.05	0.607237	764.5	0.0319568	1223.25	0.600857	902.667	0.16315	1282.92	0.622387	432.333	0.017116	713.641	0.135006	389.667	0.0168933	847.224	0.306855	NaN	NaN	NaN	NaN	521.625	0.0130451	782.358	0.770015	979.333	0.112564	905.314	0.639408	430.778	0.0913954	623.329	0.155514	459	0.0703979	738.056	0.306819	NaN	NaN
NaN	NaN	NaN	NaN	1428.11	0.393436	1141.59	0.774893	750.778	0.0379906	1191.36	0.599593	845.75	0.0536393	1260.75	0.639975	1009.56	0.23127	1294.79	0.63726	423.445	0.0144727	723.32	0.147167	379.889	0.0122908	849.112	0.312585	NaN	NaN	NaN	NaN	548.125	0.028452	778.585	0.758416	1023.44	0.144598	890.268	0.595286	430.445	0.0906978	623.609	0.156086	474.222	0.0903659	780.028	0.423182	NaN	NaN
NaN	NaN	NaN	NaN	1408.89	0.378532	1125.29	0.745419	718.111	0.0289686	1185.18	0.592536	770.5	0.0335579	1227.13	0.604896	992.444	0.220365	1296.34	0.6392	394.111	0.0057494	702.438	0.120931	418.222	0.0303347	838.834	0.281387	NaN	NaN	NaN	NaN	540.688	0.0241279	774.386	0.745508	974	0.10869	864.467	0.519624	446.222	0.123721	620.36	0.149452	507	0.133363	768.014	0.389874	NaN	NaN
NaN	NaN	NaN	NaN	1401.11	0.372502	1102.59	0.704352	716.222	0.0284469	1216.09	0.627837	913.25	0.0716525	1260.81	0.640039	1054.89	0.260161	1243.61	0.573157	399.333	0.00730239	711.997	0.132941	417.889	0.0301778	789.306	0.131057	NaN	NaN	NaN	NaN	532.188	0.019186	791.849	0.799192	979.333	0.112564	861.011	0.50949	424.445	0.0781397	641.958	0.193554	502	0.126804	761.729	0.37245	NaN	NaN
NaN	NaN	NaN	NaN	1379.22	0.355531	1048.63	0.606739	698.556	0.0235677	1262.43	0.680765	871	0.0603776	1217.78	0.595147	953	0.195227	1238.42	0.566649	414.889	0.0119284	731.443	0.157372	425.222	0.0336297	779.653	0.101758	NaN	NaN	NaN	NaN	553.938	0.0318314	782.956	0.771852	937.667	0.0823046	920.839	0.684936	443.555	0.118139	638.701	0.186904	538.111	0.174173	750.976	0.342637	NaN	NaN
NaN	NaN	NaN	NaN	1376	0.353032	1099.87	0.699429	666	0.0145764	1208.99	0.619734	840.5	0.0522383	1134.27	0.508021	1016.33	0.23559	1237.43	0.565412	425.555	0.0151004	721.944	0.145438	423.445	0.0327929	785.104	0.118304	NaN	NaN	NaN	NaN	551	0.0301235	765.947	0.719564	925	0.0731058	919.808	0.681914	413.555	0.0553487	640.128	0.189818	454.111	0.0639849	754.488	0.352374	NaN	NaN
NaN	NaN	NaN	NaN	1430.67	0.395417	1084.27	0.671207	697.222	0.0231994	1191.55	0.599814	981.5	0.0898659	1166.13	0.541266	940.778	0.187438	1248.66	0.579477	453.778	0.0234933	753.027	0.18449	406.445	0.0247908	804.885	0.178345	NaN	NaN	NaN	NaN	570.625	0.0415334	767.63	0.724737	973.556	0.108368	904.071	0.635763	417.555	0.0637208	617.175	0.142949	462.445	0.0749163	801.133	0.481693	NaN	NaN
NaN	NaN	NaN	NaN	1423.33	0.389731	1115.52	0.727744	613.222	0	1196.55	0.605526	842.5	0.052772	1197.82	0.574319	885.778	0.152386	1254.22	0.58644	392.445	0.00525378	734.847	0.161649	419.667	0.0310147	818.498	0.219664	NaN	NaN	NaN	NaN	557.562	0.033939	770.034	0.732127	938.889	0.0831922	887.869	0.58825	479.778	0.193954	634.477	0.178278	518.667	0.148666	793.566	0.460716	NaN	NaN
NaN	NaN	NaN	NaN	1396.11	0.368625	1058.37	0.624364	707.111	0.0259306	1184.94	0.592266	820	0.0467676	1163.03	0.538032	963.333	0.201813	1287.78	0.628473	435.333	0.0180082	738.035	0.165654	402.889	0.0231172	844.749	0.299342	NaN	NaN	NaN	NaN	575.812	0.0445494	788.986	0.790388	886.222	0.0449447	917.99	0.676581	416.889	0.0623256	624.294	0.157485	475.555	0.0921148	818.005	0.528471	NaN	NaN
NaN	NaN	NaN	NaN	1426.22	0.391971	1071.63	0.648347	694.778	0.0225243	1196.25	0.605179	782.75	0.036827	1175.89	0.551446	963.111	0.201671	1229.44	0.555407	426.222	0.0152987	723.184	0.146996	399.555	0.0215481	834.875	0.26937	NaN	NaN	NaN	NaN	602.75	0.0602108	795.462	0.810296	896.556	0.0524489	905.939	0.641243	434.111	0.0983721	582.314	0.0717631	519.778	0.150124	821.336	0.537705	NaN	NaN
NaN	NaN	NaN	NaN	1456.33	0.415317	1047.7	0.605066	653.222	0.0110474	1154.46	0.55745	709	0.0171459	1188.45	0.564543	936.444	0.184676	1220.33	0.543995	422.445	0.0141753	722.981	0.146741	430.333	0.0360355	860.604	0.347465	NaN	NaN	NaN	NaN	651.812	0.0887355	813.231	0.86492	893.778	0.0504317	894.247	0.606955	427.333	0.084186	595.101	0.097875	518.778	0.148812	890.057	0.728228	NaN	NaN
NaN	NaN	NaN	NaN	1507.89	0.45529	1073.57	0.651862	676.889	0.0175837	1114.84	0.512203	803	0.042231	1235.47	0.613603	937.556	0.185384	1266.44	0.601753	408.667	0.010078	741.546	0.170065	434.778	0.0381276	871.191	0.379599	NaN	NaN	NaN	NaN	620.625	0.0706032	850.428	0.979268	994.556	0.123618	918.29	0.677462	453.555	0.13907	595.217	0.098112	572.889	0.219793	867.028	0.664383	NaN	NaN
NaN	NaN	NaN	NaN	1405	0.375517	1082.73	0.668427	708.333	0.0262681	1074.59	0.466231	793.5	0.0396958	1240.49	0.618833	869.667	0.142119	1276.28	0.61407	409.667	0.0103754	712.884	0.134055	393.111	0.0185146	848.762	0.311522	NaN	NaN	NaN	NaN	587.938	0.0515988	882.308	1.07727	985	0.116679	902.59	0.631419	464	0.16093	601.72	0.11139	592.889	0.246028	973.014	0.95822	NaN	NaN
NaN	NaN	NaN	NaN	1389	0.363112	1063.48	0.633597	750.667	0.0379599	1119.9	0.517987	774.75	0.0346921	1163.99	0.539034	979.222	0.211939	1288.25	0.629066	412.667	0.0112675	732.942	0.159256	412.555	0.0276673	824.381	0.237519	NaN	NaN	NaN	NaN	578	0.0458212	893.716	1.11234	953.556	0.0938433	928.073	0.706149	392.445	0.0111629	609.915	0.128125	558.444	0.200845	990.285	1.0061	NaN	NaN
NaN	NaN	NaN	NaN	1360.22	0.340799	1033.63	0.579602	709.333	0.0265443	1092.79	0.487015	876.75	0.0619121	1141.37	0.515434	945.667	0.190554	1291.85	0.633572	428.667	0.0160256	744.082	0.173252	464.667	0.0521967	809.579	0.192593	NaN	NaN	NaN	NaN	578.25	0.0459666	880.171	1.0707	911.444	0.0632616	960.814	0.802164	444.555	0.120232	596.68	0.101099	543	0.180586	976.531	0.967971	NaN	NaN
NaN	NaN	NaN	NaN	1476.89	0.431254	996.48	0.512406	682.889	0.0192408	1061.17	0.450909	787.75	0.0381613	1135.44	0.509242	949.111	0.192749	1287.92	0.628657	436	0.0182064	748.319	0.178574	415	0.028818	811.901	0.199639	NaN	NaN	NaN	NaN	615.125	0.0674055	840.367	0.948339	943.444	0.0865005	944.518	0.754376	434.111	0.0983721	589.896	0.0872452	621.778	0.283924	934.821	0.852333	NaN	NaN
NaN	NaN	NaN	NaN	1455	0.414283	990.074	0.500817	659.667	0.0128272	1071.09	0.462232	843	0.0529055	1131.34	0.504972	820	0.110466	1327.18	0.677834	424.889	0.0149022	720.048	0.143056	405.333	0.0242678	825.284	0.240259	NaN	NaN	NaN	NaN	570.75	0.0416061	797.433	0.816357	988.444	0.11918	939.037	0.738302	437.667	0.105814	587.226	0.0817931	620.111	0.281737	885.577	0.715808	NaN	NaN
NaN	NaN	NaN	NaN	1340.33	0.325379	1011.76	0.540044	723.889	0.0305643	1065.99	0.45641	762.25	0.0313563	1125.92	0.499316	805.778	0.101402	1352.15	0.709102	417.445	0.0126884	721.358	0.144701	401.333	0.0223849	823.364	0.234433	NaN	NaN	NaN	NaN	565.188	0.0383721	797.248	0.815787	946.556	0.0887598	946.852	0.761219	403.555	0.0344185	583.113	0.073395	533.222	0.16776	883.955	0.711311	NaN	NaN
NaN	NaN	NaN	NaN	1438.56	0.401533	1021.38	0.557446	619.667	0.00177987	1130.72	0.530334	789	0.0384949	1133.84	0.507572	836.333	0.120875	1394.52	0.762174	416.222	0.0123249	736.123	0.163252	421.889	0.0320607	803.182	0.173175	NaN	NaN	NaN	NaN	651.438	0.0885174	815.468	0.871797	1012.89	0.136932	931.148	0.715168	417.445	0.0634885	585.445	0.078158	510.222	0.137589	846.2	0.606638	NaN	NaN
NaN	NaN	NaN	NaN	1413.44	0.382064	1037.91	0.587352	636.222	0.00635223	1132.14	0.531956	724.75	0.021349	1229.29	0.607156	848.222	0.128452	1373.15	0.735407	439.667	0.0192969	733.173	0.159545	409.778	0.0263598	803.813	0.175091	NaN	NaN	NaN	NaN	694.562	0.11359	799.14	0.821604	924.444	0.0727024	919.796	0.681878	463.445	0.159768	585.334	0.0779302	528.444	0.161493	858.822	0.641632	NaN	NaN
NaN	NaN	NaN	NaN	1340.33	0.325379	994.9	0.509548	701.333	0.0243349	1119.79	0.517856	846.25	0.0537728	1179.02	0.554711	803.333	0.0998442	1383.69	0.748605	431	0.0167195	705.697	0.125026	420.222	0.0312761	803.518	0.174194	NaN	NaN	NaN	NaN	608.75	0.0636991	774.476	0.745785	944.889	0.0875495	905.176	0.639004	442.889	0.116744	566.722	0.0399266	535.333	0.170529	880.744	0.70241	NaN	NaN
NaN	NaN	NaN	NaN	1367.44	0.346399	1032.17	0.57697	696.556	0.0230153	1138.78	0.539549	750.75	0.0282874	1192.26	0.568523	786.889	0.0893641	1312.23	0.659104	462.889	0.0262027	741.46	0.169957	414.889	0.0287657	784.148	0.115401	NaN	NaN	NaN	NaN	581.5	0.0478561	742.926	0.648794	906.444	0.0596305	916.644	0.672633	425.778	0.0809303	571.75	0.050193	547.667	0.186708	859.761	0.644235	NaN	NaN
NaN	NaN	NaN	NaN	1359	0.339852	1037.98	0.587466	723.889	0.0305643	1154.17	0.55712	770.75	0.0336247	1185.76	0.561736	832.444	0.118397	1266.78	0.602176	443	0.0202881	772.341	0.208755	405.667	0.0244247	775.518	0.0892085	NaN	NaN	NaN	NaN	567.812	0.0398983	745.494	0.65669	954.222	0.0943275	871.155	0.539236	453.445	0.138837	605.042	0.118173	580.778	0.230141	796.992	0.470212	NaN	NaN
NaN	NaN	NaN	NaN	1375.56	0.352688	1051.15	0.611306	672.444	0.0163562	1168.53	0.57352	698.25	0.0142771	1168.88	0.544129	824.333	0.113228	1245.72	0.5758	445.667	0.0210812	769.615	0.20533	389.111	0.0166318	758.204	0.0366538	NaN	NaN	NaN	NaN	552.562	0.031032	730.06	0.609242	933.444	0.0792383	873.022	0.544711	437.222	0.104884	597.188	0.102135	496	0.118933	796.385	0.46853	NaN	NaN
NaN	NaN	NaN	NaN	1387.33	0.36182	971.522	0.467258	699	0.0236904	1204.93	0.615094	733.5	0.023684	1131.19	0.504811	837.111	0.121371	1231.86	0.558437	401.222	0.00786412	812.363	0.259037	422.222	0.0322176	790.491	0.134653	NaN	NaN	NaN	NaN	578.312	0.0460029	728.53	0.60454	916.667	0.067054	863.067	0.515516	415.889	0.0602326	597.538	0.102851	531.556	0.165574	756.637	0.358332	NaN	NaN
NaN	NaN	NaN	NaN	1395.44	0.368108	991.983	0.504271	719.333	0.0293062	1207.02	0.61748	732	0.0232837	1128.97	0.502496	817	0.108554	1268.76	0.604659	421.222	0.0138118	821.07	0.269977	393.778	0.0188285	783.023	0.111987	NaN	NaN	NaN	NaN	592.875	0.0544695	691.546	0.490848	946.889	0.0890019	885.589	0.581564	422.778	0.0746512	609.047	0.126351	483.889	0.103046	784.596	0.435847	NaN	NaN
NaN	NaN	NaN	NaN	1296.33	0.291265	983.269	0.488508	687.333	0.0204683	1253.73	0.670828	798	0.0408967	1081.48	0.452958	777.222	0.0832035	1291.99	0.633755	456.111	0.0241871	832.091	0.283823	416.778	0.0296548	767.067	0.0635568	929.889	0.0680819	1148.89	1.08182	591.625	0.0537427	706.836	0.537849	914.111	0.0651981	885.739	0.582004	471.778	0.177209	596.968	0.101687	592.889	0.246028	803.187	0.487388	NaN	NaN
NaN	NaN	NaN	NaN	1341.56	0.326327	1010.8	0.538311	695.333	0.0226778	1229.2	0.64281	748.5	0.027687	1071.49	0.442534	831.111	0.117547	1275.55	0.613161	388.333	0.00403118	818.212	0.266386	426.333	0.0341527	786.756	0.123317	962.333	0.0781121	1068.33	0.854783	576.438	0.0449128	745.23	0.655879	879.667	0.040184	861.536	0.511028	445.111	0.121395	602.595	0.113177	540.889	0.177817	813.205	0.515161	NaN	NaN
NaN	NaN	NaN	NaN	1322.11	0.311251	1051.23	0.611451	718.889	0.0291834	1147.6	0.549617	811.5	0.0444993	1017.87	0.386595	798.556	0.0967993	1262.67	0.597019	431.445	0.0168517	793.884	0.235821	420.445	0.0313808	786.767	0.12335	951.778	0.0748489	1080.39	0.888761	565.5	0.0385538	733.615	0.620173	948.778	0.0903736	901.712	0.628847	434.889	0.1	599.186	0.106217	603.111	0.259437	825.991	0.550611	NaN	NaN
NaN	NaN	NaN	NaN	1384.33	0.359494	995.839	0.511246	680.778	0.0186578	1134.97	0.535189	653.25	0.00226833	1089.31	0.461122	844.556	0.126115	1220.22	0.543856	433.333	0.0174134	771.664	0.207905	387	0.0156381	807.217	0.185421	901.444	0.0592883	1112.42	0.979027	576.938	0.0452035	748.683	0.666492	963.111	0.100783	931.19	0.71529	430	0.0897675	602.982	0.113967	597.444	0.252004	832.884	0.569722	NaN	NaN
NaN	NaN	NaN	NaN	1314.89	0.305651	982.864	0.487775	678.667	0.0180747	1121.04	0.519283	775.25	0.0348255	1037.16	0.406713	776	0.0824246	1198	0.516021	405.667	0.00918584	796.499	0.239106	420	0.0311715	811.108	0.197233	909.222	0.0616928	1067.15	0.851456	563.938	0.0376453	741.56	0.644596	978.667	0.112079	909.261	0.650985	430.555	0.0909301	617.324	0.143254	580.667	0.229996	808.331	0.50165	NaN	NaN
NaN	NaN	NaN	NaN	1412	0.380944	993.821	0.507595	726.778	0.0313622	1124.46	0.523194	792.25	0.0393622	1076.2	0.447448	788.111	0.090143	1199.94	0.518457	449.889	0.0223368	831.36	0.282905	424.778	0.0334205	791.943	0.139062	863.889	0.0476779	1088.35	0.91121	530	0.0179142	730.061	0.609248	937.556	0.0822238	907.686	0.646365	425.889	0.0811628	593.884	0.0953904	613.444	0.272992	828.11	0.556485	NaN	NaN
NaN	NaN	NaN	NaN	1365.67	0.345021	995.41	0.510471	725.222	0.0309326	1089.9	0.483718	758	0.0302222	1051.35	0.421522	900.556	0.161804	1246.47	0.576736	470.445	0.0284497	811.014	0.257342	394.333	0.0190899	769.083	0.0696745	841.333	0.0407048	1086.45	0.905857	554.562	0.0321948	692.124	0.492625	944.778	0.0874688	906.121	0.641775	456.111	0.144419	633.442	0.176166	595.111	0.248943	881.111	0.703425	NaN	NaN
NaN	NaN	NaN	NaN	1196.33	0.213732	982.761	0.487589	704.667	0.0252555	1055.56	0.444502	811	0.0443659	1085.93	0.457591	828.222	0.115706	1266.51	0.60184	426.555	0.0153978	811.173	0.257543	407.445	0.0252615	789.208	0.13076	799.444	0.0277549	1098.39	0.939506	577.688	0.0456395	661.562	0.398674	983.444	0.115549	929.505	0.710349	435.889	0.102093	595.554	0.0988005	579	0.227809	901.444	0.759798	NaN	NaN
NaN	NaN	NaN	NaN	1361.56	0.341833	1017.05	0.549609	702	0.024519	1001.78	0.383081	881.25	0.0631129	1104.59	0.47706	880.667	0.149129	1272.65	0.609521	429.445	0.0162569	794.976	0.237193	417.222	0.029864	762.437	0.0495043	809.111	0.0307433	1102.36	0.950694	555.062	0.0324855	674.437	0.438253	970.222	0.105947	889.03	0.591656	418.667	0.0660466	592.055	0.0916547	593.778	0.247194	853.222	0.626106	NaN	NaN
NaN	NaN	NaN	NaN	1332.56	0.319349	1021.86	0.55831	652.667	0.0108939	1018.39	0.402051	754	0.0291547	1135.54	0.509354	820.556	0.11082	1286.99	0.627487	447	0.0214777	797.21	0.24	402.889	0.0231172	793.274	0.143102	808.111	0.0304342	1072.24	0.865786	565.812	0.0387355	681.937	0.46131	904.556	0.0582587	932.626	0.719503	459.333	0.151163	597.639	0.103056	571.111	0.217461	809.667	0.505353	NaN	NaN
NaN	NaN	NaN	NaN	1408.89	0.378532	1034.71	0.581553	701.111	0.0242735	1031.2	0.416675	765	0.0320902	1132.77	0.506463	810.444	0.104376	1316.83	0.664862	441.333	0.0197925	796.772	0.239449	396.445	0.0200837	796.359	0.152466	832.667	0.0380256	1081.4	0.8916	581.688	0.0479651	692.844	0.494837	980.556	0.113451	951.424	0.774628	438.667	0.107907	615.819	0.14018	552.667	0.193266	829.444	0.560185	NaN	NaN
NaN	NaN	NaN	NaN	1314.33	0.305221	1011.02	0.538707	688	0.0206524	1029.26	0.41447	777.25	0.0353593	1065.89	0.436685	758.111	0.0710239	1348.58	0.704634	434.778	0.017843	777.052	0.214674	427.555	0.034728	783.957	0.114823	856.222	0.0453078	1086.75	0.906699	565.938	0.0388081	693.109	0.495653	987.667	0.118615	964.49	0.812944	417.333	0.0632558	613.299	0.135033	572.333	0.219064	863.611	0.654909	NaN	NaN
NaN	NaN	NaN	NaN	1222.89	0.234321	1006.29	0.530147	732.556	0.0329579	1046.97	0.434686	804.75	0.042698	1086.44	0.458131	772.889	0.0804419	1332.9	0.684995	436.445	0.0183386	778.637	0.216666	404.889	0.0240586	815.923	0.211848	816.778	0.0331135	1109.88	0.971869	565.562	0.0385901	720.836	0.580888	927.444	0.074881	968.356	0.824282	406.889	0.0413954	596.427	0.100582	580.111	0.229267	832.417	0.568425	NaN	NaN
NaN	NaN	NaN	NaN	1287.33	0.284287	1042.37	0.595409	732.889	0.03305	1049.82	0.437941	751	0.0283541	1158.97	0.533795	894.889	0.158193	1329.12	0.680255	464.222	0.0265992	793.985	0.235948	403.111	0.0232217	810.739	0.196113	850.667	0.0435903	1044.49	0.787595	589.125	0.0522892	688.262	0.480751	943.778	0.0867426	922.178	0.688863	450.111	0.13186	612.214	0.132818	604	0.260603	814.542	0.518868	NaN	NaN
NaN	NaN	NaN	NaN	1427.67	0.393091	1057.79	0.623317	748.444	0.0373462	1058.35	0.44769	725.75	0.0216159	1165.61	0.540721	812.333	0.10558	1353.17	0.710383	456.111	0.0241871	802.77	0.246986	416.555	0.0295502	828.814	0.250975	834.667	0.0386439	1078.25	0.882724	534.25	0.0203852	706.818	0.537796	968.222	0.104494	918.256	0.67736	431.667	0.0932559	628.718	0.166519	639.667	0.30739	811.049	0.509184	NaN	NaN
NaN	NaN	NaN	NaN	1335.67	0.321761	1072.4	0.649733	755	0.0391567	1034.57	0.420524	804.75	0.042698	1181.68	0.557485	842.444	0.12477	1368.7	0.72983	415.333	0.0120605	810.885	0.257181	429.111	0.0354602	834.463	0.26812	877.111	0.0517656	1047.12	0.795006	562.188	0.0366279	686.94	0.476689	1036.33	0.153958	926.406	0.70126	394.445	0.015349	632.914	0.175088	564	0.208133	847.58	0.610464	NaN	NaN
NaN	NaN	NaN	NaN	1281.89	0.280065	1030.09	0.573198	760.889	0.0407831	1022.67	0.40694	897.25	0.0673827	1138.97	0.512924	857.667	0.134471	1354.18	0.71165	450.889	0.0226342	817.498	0.265489	364.555	0.00507319	829.065	0.251735	840.333	0.0403957	1064.67	0.844467	554.75	0.0323038	675.47	0.441429	981.778	0.114339	926.869	0.702621	441.889	0.114651	620.346	0.149424	540.111	0.176796	832.179	0.567766	NaN	NaN
NaN	NaN	NaN	NaN	1408	0.377843	1030.65	0.574225	704.111	0.025102	987.725	0.367028	828.75	0.0491027	1064.61	0.435352	803.889	0.100198	1337.04	0.690173	453.889	0.0235263	820.027	0.268666	440.333	0.0407427	829.588	0.253323	873.778	0.0507351	1096.61	0.93449	553.062	0.0313227	643.516	0.343199	1015.33	0.138707	911.157	0.656543	430.111	0.09	616.784	0.142151	553.444	0.194287	819.145	0.53163	NaN	NaN
NaN	NaN	NaN	NaN	1372.67	0.350448	1037.49	0.586596	729.556	0.0321294	965.64	0.341806	863.75	0.0584429	1059.43	0.429949	784.667	0.0879479	1370.52	0.732112	430.445	0.0165543	796.847	0.239543	401	0.022228	853.738	0.326627	872.889	0.0504603	1063.97	0.842496	537.438	0.0222384	670.789	0.427039	956.667	0.0961027	919.356	0.680588	447.333	0.126046	609.892	0.128077	521.778	0.152747	814.795	0.51957	NaN	NaN
NaN	NaN	NaN	NaN	1358.67	0.339593	1032.58	0.577708	718.444	0.0290607	941.487	0.314221	772	0.0339582	1064.84	0.435593	844.333	0.125974	1390.93	0.757674	423.667	0.0145387	795.701	0.238104	394.445	0.0191423	865.147	0.361254	839.889	0.0402583	1097.49	0.936949	512.562	0.00777616	694.426	0.499701	931.778	0.078028	886.956	0.585573	437.333	0.105116	619.113	0.146905	576.333	0.224311	824.897	0.547579	NaN	NaN
NaN	NaN	NaN	NaN	1342.67	0.327188	1014.51	0.545025	673.556	0.0166631	936.354	0.30836	737.5	0.0247515	1068.42	0.439329	863.444	0.138153	1357.68	0.716038	469.111	0.0280531	781.017	0.219656	423.667	0.0328975	818.407	0.219386	837.333	0.0394682	1063.13	0.840125	541.812	0.024782	711.744	0.552939	903.556	0.0575325	893.422	0.604536	445.889	0.123023	599.445	0.106745	597.222	0.251713	855.226	0.631663	NaN	NaN
NaN	NaN	NaN	NaN	1344.67	0.328739	1042.59	0.595813	713.111	0.0275877	967.788	0.34426	763.25	0.0316232	1025.33	0.394381	778.667	0.0841241	1362.18	0.721663	477	0.0303991	756.231	0.188515	388.778	0.0164749	813.37	0.204098	859.111	0.0462009	1020.68	0.72047	530.312	0.0180959	695.435	0.502801	952.333	0.0929557	896.656	0.614018	408.333	0.0444186	610.167	0.128639	584.444	0.234951	870.28	0.673398	NaN	NaN
NaN	NaN	NaN	NaN	1404.56	0.375172	1019.41	0.553876	651	0.0104336	964.116	0.340066	725.75	0.0216159	1086.29	0.457974	780.444	0.0852571	1392.98	0.760244	470.889	0.0285818	726.504	0.151167	382.667	0.0135983	840.907	0.287681	830.444	0.0373386	1013.56	0.700413	562.375	0.0367369	679.811	0.454773	992.111	0.121843	879.606	0.564018	439.889	0.110465	634.972	0.17929	559	0.201574	851.307	0.620796	NaN	NaN
NaN	NaN	NaN	NaN	1337.89	0.323484	975.758	0.474922	674.111	0.0168165	960.392	0.335812	708.5	0.0170125	1132.4	0.506071	821.222	0.111245	1401.21	0.770557	447.555	0.0216429	737.363	0.16481	391	0.0175209	860.509	0.347178	803.444	0.0289915	976.614	0.596282	545.25	0.0267805	675.406	0.44123	937.667	0.0823046	850.914	0.479878	408.222	0.044186	633.375	0.176029	577.333	0.225623	819.264	0.531962	NaN	NaN
NaN	NaN	NaN	NaN	1319.89	0.309528	950.324	0.428913	758.444	0.040108	946.029	0.319409	720	0.0200814	1218.7	0.596103	851.333	0.130435	1389.94	0.756438	458.111	0.0247819	757.959	0.190687	396.889	0.0202929	827.866	0.248096	795.333	0.0264839	962.974	0.557838	552.938	0.03125	659.859	0.393438	954.889	0.0948116	859.735	0.505746	448.111	0.127674	625.632	0.160218	638.778	0.306224	840.799	0.591664	NaN	NaN
NaN	NaN	NaN	NaN	1366.44	0.345624	985.328	0.492233	718.222	0.0289993	958.181	0.333288	852.25	0.0553739	1198.97	0.575527	867.667	0.140844	1453.69	0.836293	457.333	0.0245506	795.757	0.238175	407.111	0.0251046	824.211	0.237002	869.222	0.0493267	949.653	0.520297	518.688	0.0113372	675.43	0.441303	957.778	0.0969096	877.09	0.556639	414.445	0.0572094	600.038	0.107956	653.111	0.325026	864.566	0.657557	NaN	NaN
NaN	NaN	NaN	NaN	1269.11	0.270159	1000.05	0.518869	715.889	0.0283549	963.146	0.338958	773.25	0.0342918	1212.24	0.589363	888.444	0.154086	1507.57	0.903777	438.667	0.0189995	758.99	0.191981	414.778	0.0287134	841.494	0.289462	818	0.0334913	985.993	0.622717	507.625	0.00490552	704.402	0.530369	993.222	0.12265	865.156	0.521643	426.778	0.0830233	603.686	0.115404	585.667	0.236555	888.116	0.722848	NaN	NaN
NaN	NaN	NaN	NaN	1307	0.299535	1016.92	0.549371	770.111	0.0433302	963.129	0.338938	806	0.0430316	1174.12	0.549597	758.556	0.0713071	1510.23	0.907109	445.445	0.0210151	761.273	0.194849	407.667	0.0253661	803.636	0.174553	832	0.0378194	947.774	0.515001	546.75	0.0276526	709.326	0.545506	916.889	0.0672154	866.245	0.524836	422	0.0730233	643.065	0.195815	612	0.271098	912.836	0.791381	NaN	NaN
NaN	NaN	NaN	NaN	1394.56	0.367419	1019.57	0.554171	687.444	0.020499	938.287	0.310567	763.5	0.0316899	1159.81	0.534669	804.333	0.100481	1500.78	0.895276	430.555	0.0165873	778.636	0.216664	415.222	0.0289226	809.929	0.193654	830.444	0.0373386	958.943	0.546478	569.938	0.0411337	684.132	0.468055	866.444	0.0305818	851.289	0.480978	422.111	0.0732558	627.255	0.163531	576.556	0.224603	909.029	0.780826	NaN	NaN
NaN	NaN	NaN	NaN	1318.33	0.308322	1031.28	0.575364	782.111	0.0466444	953.199	0.327598	781	0.03636	1192.4	0.568673	803.667	0.100057	1487.11	0.878155	427.222	0.0155961	802.596	0.246766	410.222	0.026569	805.02	0.178754	730.444	0.00642347	945.471	0.508511	529.938	0.0178779	698.535	0.512331	907.889	0.0606794	897.089	0.615288	423.889	0.0769768	610.183	0.128671	571.444	0.217898	902.237	0.761995	NaN	NaN
NaN	NaN	NaN	NaN	1374.78	0.352085	1018.42	0.552093	773.778	0.0443428	1041.32	0.42824	763.25	0.0316232	1224.08	0.601715	807.333	0.102393	1425.33	0.800773	430.222	0.0164882	829.02	0.279965	413.555	0.028138	799.177	0.161018	841.111	0.0406362	914.013	0.41985	524.625	0.0147892	737.08	0.630824	952.222	0.092875	912.211	0.659635	419	0.0667442	601.647	0.111241	655.222	0.327795	896.341	0.745649	NaN	NaN
NaN	NaN	NaN	NaN	1380.44	0.356478	1018.77	0.552718	718.667	0.0291221	1049.77	0.437891	759.5	0.0306225	1201.41	0.578072	760.778	0.0727234	1379.94	0.74392	416.889	0.0125231	831.288	0.282814	433.111	0.0373431	841.255	0.288736	789.556	0.0246977	938.729	0.489508	527	0.0161701	727.196	0.60044	930.333	0.0769789	875.994	0.553428	424.222	0.0776744	633.824	0.176944	622	0.284215	918.615	0.807402	NaN	NaN
NaN	NaN	NaN	NaN	1436.78	0.400155	987.272	0.495748	766.333	0.0422868	1100.11	0.495378	783.75	0.0370939	1233.96	0.612022	716.222	0.044328	1416.53	0.789743	419.555	0.0133161	820.977	0.26986	424.667	0.0333682	847.572	0.30791	873.889	0.0507694	941.309	0.496779	539.5	0.0234375	739.504	0.638277	921.889	0.0708465	918.886	0.679209	465.889	0.164884	657.134	0.224543	629.333	0.293835	903.752	0.766196	NaN	NaN
NaN	NaN	NaN	NaN	1425.33	0.391282	1008.69	0.534495	739.889	0.0349833	1120.44	0.518602	808.75	0.0437654	1291.73	0.672291	764.778	0.0752726	1429.38	0.805835	422.667	0.0142413	795.378	0.237697	366.778	0.00611925	870.175	0.376516	940	0.0712077	943.543	0.503077	567.438	0.0396802	745.877	0.657868	911.556	0.0633422	905.11	0.638809	473.667	0.181163	646.9	0.203647	667.111	0.34339	891.765	0.732963	NaN	NaN
NaN	NaN	NaN	NaN	1395.89	0.368453	1004.29	0.526533	748.333	0.0373155	1102.61	0.498236	752.5	0.0287544	1274.61	0.654437	727.444	0.05148	1447.97	0.82912	404.445	0.00882237	773.689	0.210448	418.778	0.0305962	868.587	0.371697	873.444	0.050632	929.772	0.464263	548.5	0.0286701	742.095	0.64624	938.111	0.0826273	876.777	0.555723	409.445	0.0467443	629.561	0.168241	596.778	0.25113	875.271	0.687236	NaN	NaN
NaN	NaN	NaN	NaN	1320.78	0.310217	1032.42	0.577423	669.222	0.0154663	1149.36	0.551628	704.5	0.015945	1232.06	0.61004	748.556	0.0649341	1463.37	0.848418	449	0.0220724	763.122	0.197173	424.889	0.0334728	846.738	0.305379	936.111	0.0700055	939.052	0.49042	511.75	0.00730378	768.61	0.727751	914.778	0.0656823	887.333	0.586679	419.667	0.0681396	620.003	0.148723	575.444	0.223145	820.969	0.536687	NaN	NaN
NaN	NaN	NaN	NaN	1358.89	0.339766	1034.27	0.580759	737.889	0.0344309	1200.12	0.609604	753.75	0.029088	1272.78	0.652522	739.222	0.0589859	1438.85	0.817706	433.889	0.0175786	772.172	0.208543	394.111	0.0189853	840.48	0.286384	930.667	0.0683223	916.748	0.427558	565	0.0382631	765.461	0.718071	933.778	0.0794804	914.944	0.66765	446.667	0.124651	642.001	0.193643	614.111	0.273867	868.096	0.667342	NaN	NaN
NaN	NaN	NaN	NaN	1304.44	0.297553	1025.97	0.565745	764.333	0.0417344	1186.73	0.594305	765	0.0320902	1312.39	0.693845	720.222	0.0468772	1383.43	0.748281	411.222	0.0108379	799.975	0.243474	389.667	0.0168933	853.24	0.325114	853.556	0.0444833	892.763	0.359958	542.75	0.025327	753.199	0.680377	943.222	0.0863391	932.028	0.717747	443.555	0.118139	657.89	0.226086	612.889	0.272264	918.214	0.806292	NaN	NaN
NaN	NaN	NaN	NaN	1340.56	0.325551	1006.26	0.530099	735.222	0.0336944	1149.2	0.551442	773.75	0.0344252	1327.19	0.70929	702.222	0.0354057	1355.66	0.713499	463.778	0.0264671	772.932	0.209498	399.778	0.0216527	831.064	0.257805	892.111	0.0564028	875.382	0.31097	566.125	0.0389172	751.631	0.675555	942.222	0.0856129	898.903	0.620607	463.333	0.159535	661.5	0.233459	597.778	0.252441	946.718	0.885317	NaN	NaN
NaN	NaN	NaN	NaN	1427.67	0.393091	1005.63	0.528958	725.222	0.0309326	1125.1	0.523919	805.5	0.0428981	1290.97	0.671502	677.556	0.0196855	1353.44	0.710721	418.111	0.0128866	763.244	0.197326	436.111	0.0387552	833.866	0.266307	816	0.032873	899.802	0.379796	568.625	0.0403706	737.253	0.631356	880.667	0.0409102	921.674	0.687384	440.445	0.111628	675.472	0.26199	563.111	0.206967	971.915	0.955171	NaN	NaN
NaN	NaN	NaN	NaN	1366.33	0.345538	1033.65	0.57964	692.444	0.0218799	1168.16	0.573099	842.75	0.0528387	1326.24	0.70829	702.667	0.035689	1367.55	0.728399	409.222	0.0102432	772.233	0.208619	410.889	0.0268828	818.044	0.218285	870.333	0.0496702	856.401	0.257476	563.688	0.0375	741.876	0.645569	898.556	0.0539014	917.726	0.675806	400.333	0.0276744	699.847	0.311762	611.778	0.270806	935.013	0.852864	NaN	NaN
NaN	NaN	NaN	NaN	1226.89	0.237422	984.324	0.490417	712.556	0.0274342	1151.08	0.553592	836.75	0.0512376	1261.74	0.641009	738.111	0.0582778	1355.55	0.713369	430.445	0.0165543	783.505	0.222782	387.222	0.0157427	817.355	0.216194	852.778	0.0442429	870.7	0.297777	571.688	0.0421512	762.782	0.709835	871.111	0.0339708	903.918	0.635316	431.889	0.093721	695.59	0.30307	598.556	0.253462	922.951	0.819423	NaN	NaN
NaN	NaN	NaN	NaN	1388.33	0.362595	994.829	0.509419	639.333	0.00721146	1126.48	0.525502	772.25	0.034025	1249.62	0.628363	708.778	0.0395836	1301.44	0.645592	432.445	0.0171491	798.253	0.24131	398	0.0208159	808.622	0.189687	897.556	0.058086	885.85	0.340475	559.25	0.0349201	750.235	0.671263	893.222	0.0500282	896.07	0.612301	455.889	0.143954	681.406	0.274106	552.222	0.192683	900.531	0.757266	NaN	NaN
NaN	NaN	NaN	NaN	1292.89	0.288594	1013.36	0.542938	698.889	0.0236598	1154.13	0.557076	772	0.0339582	1304.94	0.686069	759.222	0.071732	1233.67	0.560696	412.333	0.0111684	830.126	0.281355	365.778	0.00564854	834.144	0.267154	827.333	0.0363767	899.925	0.380144	517.625	0.0107195	716.774	0.5684	824.333	0	889.369	0.592648	447.445	0.126279	686.87	0.285263	578.222	0.226789	850.266	0.617909	NaN	NaN
NaN	NaN	NaN	NaN	1351	0.333649	986.846	0.494978	696	0.0228619	1176.34	0.582444	811.5	0.0444993	1309.22	0.690536	708.889	0.0396544	1252.67	0.584495	398.667	0.00710415	803.897	0.2484	425.333	0.033682	801.85	0.169132	890.556	0.0559219	907.407	0.40123	567.375	0.0396439	685.856	0.473354	978.556	0.111999	932.24	0.718369	463	0.158837	687.49	0.28653	537.556	0.173444	842.188	0.595516	NaN	NaN
NaN	NaN	NaN	NaN	1275	0.274724	993.923	0.50778	723.889	0.0305643	1172.62	0.578187	686	0.0110081	1283.73	0.663951	763.556	0.0744936	1284.61	0.624508	446.111	0.0212133	776.171	0.213566	402.445	0.022908	815.925	0.211853	901.222	0.0592195	926.592	0.455302	545.188	0.0267442	691.99	0.492213	855.667	0.0227548	934.009	0.723557	470.333	0.174186	638.912	0.187335	562.444	0.206093	804.205	0.490211	NaN	NaN
NaN	NaN	NaN	NaN	1224.44	0.235527	1030.74	0.574377	715.444	0.0282321	1200.64	0.610194	757.5	0.0300887	1240.12	0.618448	745.889	0.0632347	1269.64	0.605754	445.445	0.0210151	753.53	0.185121	392.667	0.0183054	796.185	0.151936	950.111	0.0743336	945.074	0.507391	532.875	0.0195858	682.433	0.462832	892.667	0.0496248	951.616	0.775189	440.111	0.11093	655.067	0.220323	579.556	0.228538	843.103	0.598051	700.778	0.0712611
NaN	NaN	NaN	NaN	1305.33	0.298243	1038.37	0.58818	707.222	0.0259613	1257.1	0.674672	692.75	0.0128094	1291.56	0.672113	742	0.0607562	1295.26	0.637851	423.667	0.0145387	753.932	0.185626	400.333	0.0219142	792.87	0.141876	896.778	0.0578456	961.315	0.553163	562.562	0.0368459	682.529	0.463128	948.444	0.0901316	957.086	0.79123	427.333	0.084186	646.922	0.203692	536.444	0.171987	827.94	0.556015	754.556	0.101123
NaN	NaN	NaN	NaN	1214.67	0.227946	1031.07	0.574982	726.667	0.0313315	1292.38	0.714969	766.5	0.0324905	1297.03	0.677821	780.556	0.0853278	1361.13	0.720356	404.222	0.00875627	730.577	0.156284	353.778	0	810.213	0.194515	886.778	0.0547541	962.991	0.557887	581.062	0.0476017	643.108	0.341944	887.556	0.045913	974.209	0.841447	405	0.0374419	644.461	0.198666	565.667	0.210319	802.803	0.486325	665.333	0.0515794
NaN	NaN	NaN	NaN	1264	0.266196	1013.76	0.543662	705.667	0.0255317	1261.97	0.680235	754.5	0.0292881	1251.14	0.629947	734	0.0556578	1375.73	0.738644	390.111	0.00455986	725.288	0.14964	415.111	0.0288703	798.051	0.1576	837.222	0.0394339	958.718	0.545844	555.125	0.0325218	639.773	0.331691	862.667	0.0278383	989.271	0.885616	437.555	0.105581	605.897	0.11992	596.667	0.250984	846.513	0.607506	715.444	0.0794052
NaN	NaN	NaN	NaN	1336	0.322019	1021.99	0.558552	722.222	0.030104	1248.65	0.665025	734.5	0.0239509	1171.07	0.546416	776.889	0.0829911	1356.53	0.714595	418	0.0128535	748.811	0.179193	415.889	0.0292364	773.137	0.0819791	975.333	0.0821311	935.803	0.481262	528.312	0.0169331	647.949	0.356825	937.556	0.0822238	955.802	0.787467	445.111	0.121395	586.06	0.0794126	503.445	0.128699	858.868	0.641758	699.333	0.070459
NaN	NaN	NaN	NaN	1343.33	0.327705	1010.16	0.537155	709.556	0.0266057	1270.33	0.689778	826	0.0483688	1260.16	0.639357	748.111	0.0646509	1381.77	0.746202	442.333	0.0200899	717.128	0.139387	413.889	0.028295	767.013	0.0633917	910.778	0.0621737	924.402	0.449128	528.5	0.0170422	652.662	0.371313	953.667	0.093924	964.068	0.811706	447.667	0.126744	580.641	0.0683477	447.222	0.0549483	830.823	0.564006	737.556	0.0916831
NaN	NaN	NaN	NaN	1171.11	0.194176	994.248	0.508367	740.222	0.0350753	1226.16	0.639341	763.75	0.0317566	1263.7	0.643056	697	0.0320776	1354.99	0.712668	396.445	0.00644331	709.619	0.129954	423.445	0.0327929	800.84	0.166065	908.333	0.061418	916.367	0.426484	537.562	0.022311	642.581	0.340323	918.778	0.0685871	956.701	0.790101	489.778	0.214884	591.209	0.089928	448.667	0.0568431	794.411	0.463059	719.222	0.0815029
NaN	NaN	NaN	NaN	1292.89	0.288594	982.179	0.486537	764.444	0.0417651	1240.08	0.655237	788.75	0.0384282	1279.73	0.659771	747.556	0.0642968	1355.72	0.713576	426.889	0.015497	702.976	0.121608	379.222	0.011977	833.253	0.264449	900.444	0.0589791	901.795	0.385413	513.5	0.00832122	622.759	0.279389	910	0.0622126	975.684	0.84577	420.889	0.0706977	610.771	0.129873	467.667	0.0817666	778.872	0.419978	700	0.0708292
NaN	NaN	NaN	NaN	1269.44	0.270417	988.701	0.498334	739.222	0.0347992	1253.99	0.671117	715.75	0.0189472	1265.36	0.644786	717.222	0.0449653	1383.92	0.748893	418.333	0.0129527	690.099	0.105429	422.555	0.0323744	837.904	0.278566	974.778	0.0819593	900.009	0.380379	524.688	0.0148256	628.348	0.296571	948.222	0.0899702	967.953	0.823099	429	0.0876744	611.719	0.131808	502.555	0.127532	798.325	0.473909	684.111	0.0620064
NaN	NaN	NaN	NaN	1358.78	0.33968	955.906	0.439011	727.333	0.0315156	1270.94	0.690477	737.5	0.0247515	1208.31	0.585263	783.667	0.0873106	1397.29	0.765647	430.111	0.0164552	697.716	0.114999	428.222	0.0350418	789.23	0.130827	885.889	0.0544792	909.171	0.406202	524.25	0.0145712	643.924	0.344452	957.222	0.0965061	965.532	0.816	441.778	0.114419	611.86	0.132095	601.444	0.257251	807.385	0.499026	727.667	0.086192
NaN	NaN	NaN	NaN	1337.56	0.323225	953.953	0.435478	749.667	0.0376838	1249.97	0.666529	755	0.0294216	1204.28	0.58106	759.222	0.071732	1483.2	0.873256	436.667	0.0184047	701.469	0.119714	395.111	0.0194561	795.782	0.150713	877.778	0.0519717	885.03	0.338163	523.312	0.0140262	652.868	0.371948	959.556	0.0982006	1001.32	0.920954	470.555	0.174651	582.763	0.0726811	576.556	0.224603	809.748	0.505578	698.889	0.0702122
NaN	NaN	NaN	NaN	1253.33	0.257926	936.643	0.404166	776.333	0.0450486	1266.15	0.685011	728.25	0.022283	1167.26	0.542446	723.111	0.0487183	1543.27	0.948493	404.111	0.00872323	707.29	0.127027	390.889	0.0174686	792.669	0.141264	877.778	0.0519717	865.515	0.283162	533	0.0196584	645.903	0.350535	911.667	0.0634229	999.439	0.915432	435	0.100233	584.882	0.0770068	556.667	0.198513	885.485	0.715553	699.444	0.0705207
NaN	NaN	NaN	NaN	1363.11	0.343039	924.822	0.382782	741.778	0.035505	1212.13	0.623316	833.75	0.050437	1201.63	0.5783	709.556	0.0400793	1569.02	0.980753	410.445	0.0106067	715.367	0.137175	414.667	0.0286611	827.445	0.24682	836.333	0.0391591	897.313	0.372782	521	0.0126817	638.358	0.32734	921.889	0.0708465	1015.22	0.96171	416.889	0.0623256	589.107	0.0856359	583.111	0.233202	877.631	0.693779	739	0.0924852
NaN	NaN	NaN	NaN	1251	0.256116	921.189	0.37621	697.444	0.0232608	1204.68	0.614803	680.5	0.00954033	1185.32	0.561278	700.111	0.0340603	1549.73	0.956592	422.111	0.0140761	710.517	0.131082	409	0.0259937	865.667	0.362833	946	0.0730626	936.657	0.483667	550.938	0.0300872	632.366	0.308922	897.222	0.0529331	1028.28	1	437.445	0.105349	629.776	0.168679	609.444	0.267745	859.205	0.642692	726.778	0.0856984
NaN	NaN	NaN	NaN	1312	0.303411	934.205	0.399756	734.889	0.0336024	1191.17	0.599379	794.75	0.0400294	1177.78	0.553419	740.222	0.0596232	1504.64	0.900115	440.889	0.0196603	762.703	0.196646	395.889	0.0198222	838.945	0.281724	897.333	0.0580173	947.162	0.513274	522.812	0.0137355	625.277	0.287129	954.222	0.0943275	1005.69	0.933776	441.333	0.113488	643.61	0.196928	595	0.248798	808.38	0.501786	752.222	0.0998272
NaN	NaN	NaN	NaN	1272.78	0.273001	938.936	0.408313	699.667	0.0238746	1235.64	0.650167	731.25	0.0230836	1230.02	0.607911	738.556	0.0585611	1501.21	0.895815	446	0.0211803	743.685	0.172752	385.555	0.0149581	847.583	0.307945	934.778	0.0695933	936.192	0.482357	576.25	0.0448038	616.513	0.260189	894.444	0.0509159	974.791	0.843153	420.333	0.0695348	653.694	0.217519	643.667	0.312637	795.746	0.466758	683.444	0.0616362
NaN	NaN	NaN	NaN	1266	0.267746	930.746	0.393498	697.556	0.0232915	1290.82	0.713185	731.25	0.0230836	1157.63	0.532399	673.333	0.0169947	1497.88	0.891646	440.222	0.0194621	745.231	0.174695	370.889	0.00805439	842.347	0.292052	876	0.0514221	931.763	0.469874	520.625	0.0124637	601.757	0.214825	924.444	0.0727024	958.118	0.794258	438.111	0.106744	709.291	0.331047	567.444	0.212651	819.873	0.533648	693.333	0.0671273
NaN	NaN	NaN	NaN	1386.22	0.360958	933.095	0.397748	732.222	0.0328659	1280.85	0.701804	723.25	0.0209487	1176.19	0.551759	733.333	0.0552329	1464.89	0.850315	418.111	0.0128866	713.838	0.135254	388	0.0161088	836.618	0.274662	922.111	0.0656774	918.992	0.433883	537.438	0.0222384	609.816	0.2396	947.444	0.0894054	970.226	0.829764	449.555	0.130698	677.257	0.265633	548.778	0.188165	838.659	0.58573	757.556	0.102789
NaN	NaN	NaN	NaN	1382.22	0.357857	945.881	0.420876	730.778	0.0324669	1277.32	0.697762	748.5	0.027687	1116.85	0.489848	738.778	0.0587027	1493.39	0.886015	435.445	0.0180412	724.03	0.148059	386	0.0151674	838.809	0.281312	893.778	0.0569181	939.441	0.491514	510.438	0.0065407	639.533	0.330953	966.667	0.103365	947.779	0.76394	405.333	0.0381395	660.684	0.231792	589.556	0.241656	843.329	0.59868	680	0.0597236
NaN	NaN	NaN	NaN	1299.44	0.293677	972.774	0.469523	690.778	0.0214196	1234.6	0.64898	712.75	0.0181466	1111.17	0.48393	715.333	0.0437615	1547.92	0.954316	426.445	0.0153648	683.237	0.0968081	388.555	0.0163703	880.46	0.407734	883.556	0.0537579	956.943	0.540841	534.438	0.0204942	615.016	0.255587	906.667	0.0597919	922.834	0.690787	428.445	0.0865118	639.231	0.187986	613.222	0.272701	839.442	0.587903	727.556	0.0861302
NaN	NaN	NaN	NaN	1306.78	0.299363	945.054	0.419379	756.111	0.0394636	1241.63	0.657011	785.25	0.0374942	1113.09	0.485926	764.444	0.0750602	1546.68	0.952768	428.333	0.0159265	691.785	0.107548	424.667	0.0333682	874.286	0.388993	900.556	0.0590134	941.249	0.49661	529.688	0.0177326	598.477	0.204743	964.667	0.101912	944.862	0.755383	460.445	0.153489	629.671	0.168465	585	0.23568	805.943	0.49503	687.889	0.0641041
NaN	NaN	NaN	NaN	1338.67	0.324087	938.249	0.407071	725.556	0.0310246	1192.15	0.600497	728.25	0.022283	1208.54	0.585509	782.222	0.08639	1550.78	0.957909	422.445	0.0141753	722.393	0.146002	395.222	0.0195083	872.698	0.384175	923.889	0.066227	903.68	0.390726	507.188	0.00465116	595.27	0.194883	914.333	0.0653595	975.875	0.846332	422.889	0.0748838	612.391	0.13318	620.333	0.282029	807.694	0.499884	708.111	0.0753331
NaN	NaN	NaN	NaN	1423.78	0.390076	933.902	0.399208	764.111	0.0416731	1171.8	0.577253	809.25	0.0438989	1204.4	0.581184	697.222	0.0322192	1549.61	0.956443	400.555	0.00766585	737.141	0.164531	406.667	0.0248954	866.738	0.366084	923.778	0.0661926	925.173	0.451303	525.062	0.0150436	586.635	0.168339	954.444	0.0944889	934.938	0.726281	445.111	0.121395	613.418	0.135277	608.333	0.266288	838.18	0.584404	713.444	0.0782947
NaN	NaN	NaN	NaN	1441.44	0.403773	938.173	0.406934	791.111	0.04913	1185.51	0.592913	787.75	0.0381613	1107.7	0.480305	757.444	0.0705991	1520.42	0.919873	428.222	0.0158935	745.793	0.175401	400.333	0.0219142	893.313	0.446747	875.111	0.0511473	957.531	0.5425	525.125	0.0150799	578.255	0.142578	952.444	0.0930365	965.302	0.815326	437.778	0.106047	617.931	0.144493	656.222	0.329107	819.59	0.532865	680.222	0.0598469
NaN	NaN	NaN	NaN	1242.56	0.249569	934.42	0.400144	763.556	0.0415196	1183.42	0.590528	718.5	0.0196811	1073.22	0.444341	721.111	0.0474437	1470.76	0.857678	432	0.0170169	783.007	0.222156	388.667	0.0164226	885.934	0.42435	887.889	0.0550975	937.266	0.485383	534.062	0.0202762	578.971	0.14478	950	0.0912612	945.596	0.757536	454.555	0.141163	630.577	0.170314	634.889	0.301122	824.851	0.547449	743.222	0.0948297
NaN	NaN	NaN	NaN	1345.56	0.329428	944.488	0.418356	743.667	0.0360267	1217.49	0.629435	691.25	0.0124091	1045.24	0.415144	732.222	0.0545248	1487.99	0.879259	423.889	0.0146048	778.615	0.216637	396.889	0.0202929	889.356	0.434736	884.333	0.0539983	944.633	0.506147	543.688	0.0258721	584.329	0.161251	933.889	0.0795611	953.353	0.780286	461	0.154651	644.011	0.197746	569.667	0.215566	818.092	0.528711	734.222	0.0898321
NaN	NaN	NaN	NaN	1346.67	0.330289	977.577	0.478212	733.444	0.0332034	1180.8	0.587534	847	0.0539729	1061.24	0.431842	741.111	0.0601897	1505.77	0.90153	415.222	0.0120275	746.03	0.175698	379.333	0.0120293	876.623	0.396086	902.667	0.0596661	946.816	0.512301	507.188	0.00465116	579.946	0.147776	950.444	0.091584	949.454	0.768852	409.445	0.0467443	634.283	0.177883	580.889	0.230287	825.879	0.550301	714.556	0.0789116
NaN	NaN	NaN	NaN	1366.67	0.345796	942.678	0.415081	676.111	0.0173689	1160.73	0.564616	820.75	0.0469678	1004.37	0.372512	777.333	0.0832743	1476.78	0.865208	386.333	0.00343641	722.848	0.146574	391.111	0.0175732	854.145	0.32786	865.778	0.0482619	923.797	0.447424	535.562	0.0211483	576.692	0.137772	938	0.0825466	944.505	0.754337	421	0.0709303	637.364	0.184173	561.333	0.204635	786.551	0.441266	698.667	0.0700888
NaN	NaN	NaN	NaN	1408.89	0.378532	953.505	0.434668	711.444	0.0271274	1093.64	0.487996	724.5	0.0212823	1011.56	0.380012	769	0.0779634	1556.44	0.964997	425.111	0.0149683	697.146	0.114283	405.445	0.0243201	907.183	0.488846	894.556	0.0571585	913.121	0.417334	581	0.0475654	578.065	0.141993	957.444	0.0966675	944.086	0.753108	423	0.0751163	623.793	0.156462	596.222	0.250401	788.609	0.446971	686	0.0630553
NaN	NaN	NaN	NaN	1373.11	0.350793	925.419	0.383863	700.667	0.0241508	1062.21	0.452097	691.5	0.0124758	1055.28	0.425621	824.444	0.113298	1584.39	1	417.667	0.0127544	659.24	0.0666585	410.222	0.026569	872.314	0.383008	818.222	0.03356	926.56	0.455212	598.688	0.0578488	592.657	0.186852	926.556	0.0742354	958.043	0.794038	445.555	0.122325	615.619	0.139771	557.444	0.199534	818.36	0.529454	724.111	0.0842176
NaN	NaN	NaN	NaN	1385.78	0.360613	936.71	0.404286	730	0.0322521	1115.11	0.512506	893.75	0.0664487	1090.64	0.46251	794.111	0.0939668	1562.69	0.972826	416.778	0.0124901	659.453	0.0669267	413.222	0.0279812	914.546	0.511193	872.444	0.0503229	943.725	0.503588	521.938	0.0132267	595.047	0.1942	972.556	0.107641	964.244	0.812222	418.667	0.0660466	648.809	0.207545	588.111	0.239761	793.18	0.459645	715.333	0.0793435
NaN	NaN	NaN	NaN	1338.56	0.324001	880.966	0.303451	705.889	0.025593	1077.94	0.470063	772.5	0.0340917	1084.57	0.456177	807.333	0.102393	1519.68	0.918949	399.333	0.00730239	672.171	0.0829049	420.445	0.0313808	898.551	0.462643	849.222	0.0431437	919.862	0.436334	547.312	0.0279797	638.492	0.327755	957.222	0.0965061	982.733	0.866442	387.111	0	643.682	0.197076	552.889	0.193558	805.146	0.492818	782.889	0.116856
862.667	0.0761605	930.667	0.157135	1342	0.326671	903.872	0.344885	725.111	0.0309019	1119.19	0.517175	756.5	0.0298219	1089.54	0.461357	844.222	0.125903	1526.51	0.927499	439.889	0.0193629	665.308	0.0742821	390.889	0.0174686	883.331	0.416447	841.778	0.0408423	935.32	0.4799	541.625	0.024673	683.684	0.466678	923.222	0.0718147	940.311	0.742038	426.445	0.0823257	644.786	0.199329	587.889	0.23947	810.406	0.507403	706.889	0.0746545
886	0.0961777	909.056	0.124418	1298.67	0.293074	897.38	0.333143	724.556	0.0307484	1157.99	0.561478	658.75	0.00373607	1098.39	0.470597	829.111	0.116272	1575.48	0.988836	439.555	0.0192638	670.043	0.080231	415.333	0.0289749	867.388	0.368056	894.778	0.0572273	959.771	0.548813	547.562	0.028125	669.061	0.421725	979.667	0.112806	955.1	0.785407	439.555	0.109767	640.004	0.189565	618.222	0.27926	843.814	0.600024	798.444	0.125494
873.667	0.0855972	912.694	0.129927	1313	0.304187	910.19	0.356315	699.778	0.0239053	1087.83	0.481351	751	0.0283541	1058.2	0.428663	806.889	0.10211	1551.24	0.958477	434.778	0.017843	648.799	0.0535412	434.333	0.0379184	842.027	0.29108	907.111	0.0610401	959.441	0.547883	505.438	0.00363372	667.405	0.416636	935.778	0.0809328	951.272	0.774183	411.111	0.0502326	608.724	0.125693	575.333	0.223	863.24	0.653881	730.778	0.0879195
927.333	0.131637	910.347	0.126373	1447.44	0.408425	905.151	0.347199	691.556	0.0216344	1146.91	0.548833	644.75	0	1080.85	0.452294	778.889	0.0842657	1509.51	0.906207	427.667	0.0157283	671.233	0.0817263	391.555	0.0177824	855.18	0.331003	832.889	0.0380943	993.943	0.645122	532.062	0.0191134	665.796	0.41169	971.556	0.106915	948.858	0.767104	434.111	0.0983721	595.918	0.0995421	548.667	0.188019	864.787	0.658169	722.111	0.0831071
922.111	0.127157	962.785	0.205758	1299.89	0.294021	895.131	0.329074	743	0.0358425	1144.51	0.546091	701.5	0.0151444	1132.55	0.50623	766	0.0760515	1557.81	0.966708	434.111	0.0176447	674.728	0.0861168	388.778	0.0164749	854.757	0.329718	803.889	0.0291289	977.583	0.599012	559.812	0.0352471	678.398	0.45043	912.778	0.0642298	983.929	0.86995	416.222	0.0609302	592.459	0.0924793	594.556	0.248215	853.338	0.626427	717.778	0.0807009
872.889	0.0849299	884.448	0.0871648	1285.44	0.282822	911.399	0.358501	683.667	0.0194556	1125.53	0.524416	802.5	0.0420975	1092.4	0.464345	792.667	0.0930463	1576.74	0.990417	436.667	0.0184047	669.53	0.0795873	405.889	0.0245293	852.767	0.323679	709.667	0	1004.68	0.675384	534.125	0.0203125	640.73	0.334634	905.889	0.059227	971.187	0.832583	453	0.137907	608.118	0.124455	608	0.265851	831.724	0.566506	694.556	0.067806
880.333	0.0913163	909.335	0.124841	1336.44	0.322364	909.255	0.354623	708.444	0.0262989	1173.38	0.579058	717.25	0.0193475	1086.2	0.457877	785	0.0881603	1559.37	0.968661	403.889	0.00865715	704.987	0.124134	422.889	0.0325314	807.161	0.185253	851.222	0.043762	972.562	0.584863	562.062	0.0365552	657.334	0.385676	932.111	0.07827	945.76	0.758018	447.333	0.126046	626.893	0.162792	648.111	0.318467	846.696	0.608012	707.444	0.074963
931.333	0.135068	934.001	0.162182	1310.11	0.301947	926.572	0.385948	727.556	0.031577	1196.02	0.604919	783	0.0368937	1108.1	0.480724	778.444	0.0839825	1501.8	0.896547	402.111	0.00812846	720.216	0.143267	392.111	0.0180439	826.525	0.244027	893	0.0566776	1012.28	0.696806	533.562	0.0199855	655.948	0.381416	985.667	0.117163	966.269	0.818161	421.445	0.0718606	634.169	0.177649	595.333	0.249235	827.959	0.556066	725.111	0.0847729
836.889	0.0540463	918.334	0.138464	1415.44	0.383615	954.786	0.436985	688.889	0.0208979	1220.01	0.632316	756.5	0.0298219	1076.67	0.447941	740.333	0.0596941	1542.68	0.947752	437.889	0.0187682	720.497	0.14362	403.778	0.0235356	860.54	0.347272	861.333	0.0468879	1047.64	0.796463	561.938	0.0364826	654.537	0.377076	905.111	0.0586622	972.69	0.836991	405.778	0.0390698	632.918	0.175095	574	0.221251	791.479	0.45493	671.667	0.0550962
902.778	0.110571	929.556	0.155453	1315.22	0.30591	967.504	0.459991	745.333	0.0364869	1302.17	0.72615	736.25	0.0244179	1105.34	0.477842	750.222	0.0659963	1514.28	0.912187	400.222	0.00756673	710.026	0.130465	406.445	0.0247908	878.159	0.40075	864.778	0.0479527	1013.43	0.700048	509.062	0.00574128	646.706	0.353003	862.111	0.0274349	961.456	0.804047	452.222	0.136279	620.625	0.149994	649.111	0.319779	789.684	0.449953	677.667	0.0584279
920	0.125346	910.556	0.126689	1282	0.280152	940.03	0.410292	730.333	0.0323442	1334.09	0.762597	722.25	0.0206818	1114.79	0.487707	748	0.0645801	1526.36	0.927319	434.889	0.017876	697.68	0.114953	420	0.0311715	901.302	0.470994	878.333	0.0521434	1054.88	0.816873	527.688	0.0165698	637.54	0.324828	861.889	0.0272735	970.506	0.830586	455.222	0.142558	614.257	0.136991	583.889	0.234222	811.175	0.509536	721.333	0.0826752
921.889	0.126966	891.278	0.0975045	1253.22	0.257839	932.626	0.396899	737.111	0.0342161	1367.77	0.801061	735.5	0.0242178	1056.4	0.426786	792.667	0.0930463	1574.13	0.987146	435.555	0.0180743	752.673	0.184045	394.333	0.0190899	910.318	0.498359	863.333	0.0475062	1035.44	0.76208	525.062	0.0150436	642.145	0.338984	876	0.0375212	984.864	0.872692	442.667	0.116279	629.517	0.168152	661.778	0.336394	796.477	0.468784	674.444	0.0566387
863.111	0.0765418	930.694	0.157177	1395.33	0.368022	923.702	0.380756	710.556	0.0268819	1317.72	0.743902	701	0.015011	1103.7	0.476132	817.444	0.108837	1556.45	0.965008	396.333	0.00641024	722.448	0.146071	406.778	0.0249477	876.992	0.397208	924.556	0.0664331	996.665	0.652794	499.5	0.000181686	643.635	0.343564	926.111	0.0739127	983.043	0.867352	431.333	0.0925581	635.87	0.181123	655	0.327503	823.794	0.544519	686.556	0.0633637
890.444	0.0999905	899.292	0.109637	1347.56	0.330979	969.795	0.464135	688.333	0.0207445	1302.64	0.726679	787.25	0.0380279	1062.72	0.433387	793.444	0.093542	1499.17	0.893258	379.667	0.00145388	716.113	0.138112	402	0.0226987	883.774	0.417792	955.778	0.0760855	1026.28	0.736252	506.125	0.00403343	630.849	0.304257	960.667	0.0990076	961.966	0.805543	444.111	0.119302	659.602	0.229582	704.889	0.392946	818.675	0.530327	649.778	0.0429417
882.778	0.0934134	934.868	0.163495	1396.89	0.369228	999.787	0.518387	682.111	0.019026	1283.32	0.704617	805.75	0.0429648	1071.61	0.442659	779.889	0.084903	1499.09	0.893152	411	0.0107719	706.167	0.125617	361.778	0.00376569	869.942	0.37581	924.111	0.0662957	1005.75	0.678398	551	0.0301235	619.456	0.269233	924.222	0.072541	943.594	0.751666	447.555	0.126512	644.412	0.198565	634.111	0.300102	814.671	0.519226	647.111	0.041461
886.556	0.0966542	906.378	0.120365	1392.44	0.365782	997.004	0.513354	650.222	0.0102188	1239.66	0.654755	809.25	0.0438989	1041.81	0.411564	804.556	0.100623	1430.38	0.807089	449.445	0.0222046	710.806	0.131445	383.889	0.0141736	889.36	0.434748	911.222	0.0623111	1001.71	0.667008	569.812	0.041061	634.197	0.314549	964.556	0.101832	952.242	0.777025	444	0.11907	625.206	0.159348	696.111	0.381431	826.113	0.550949	667.111	0.0525666
855.778	0.0702507	894.078	0.101744	1276.78	0.276103	994.224	0.508325	743.222	0.0359039	1246.5	0.662564	835.75	0.0509707	1090.78	0.462653	789.778	0.0912052	1347.08	0.702751	442.555	0.0201559	745.014	0.174422	404.778	0.0240063	859.791	0.344998	937.111	0.0703146	1030.13	0.747117	539.125	0.0232195	623.38	0.281296	966.444	0.103203	960.065	0.799968	400.111	0.0272093	598.27	0.104345	596.889	0.251275	784.279	0.434967	659.333	0.0482477
922	0.127061	913.039	0.130449	1340	0.325121	1016	0.547717	710.444	0.0268512	1256.08	0.673511	816.75	0.0459003	1137.51	0.51141	708.889	0.0396544	1343.09	0.697762	585	0.0625165	785.007	0.224668	399	0.0212866	852.062	0.321539	903.667	0.0599753	1001.84	0.66739	527.312	0.0163517	597.502	0.201746	988.778	0.119422	963.255	0.809322	423.667	0.0765117	616.746	0.142073	662.222	0.336977	775.195	0.409783	690.333	0.0654615
865.444	0.0785436	889.686	0.0950949	1385.89	0.3607	1056.11	0.620274	669.333	0.015497	1288.93	0.711026	755.75	0.0296217	1152.38	0.52692	733.444	0.0553038	1353.44	0.710716	577.444	0.0602696	819.559	0.268078	407	0.0250523	806.031	0.181823	873.778	0.0507351	1007.42	0.683111	562	0.0365189	561.595	0.0913628	941.667	0.0852094	966.961	0.82019	459.445	0.151395	640.929	0.191452	643.778	0.312782	795.486	0.466039	712.556	0.077801
895.222	0.104089	905.01	0.118293	1330.33	0.317626	1061.44	0.629921	694.222	0.0223709	1310.3	0.73543	743	0.0262192	1182.44	0.558279	764.444	0.0750602	1343.16	0.697848	719	0.102366	890.057	0.35665	402.667	0.0230126	835.182	0.270304	939.556	0.0710703	992.155	0.640084	529.625	0.0176962	554.922	0.0708509	969.889	0.105705	928.703	0.707997	401.889	0.0309303	662.298	0.235087	582.778	0.232765	819.854	0.533597	715.556	0.0794669
942.778	0.144886	898.56	0.10853	1432.11	0.396537	1040.33	0.591733	775.778	0.0448952	1292.65	0.715273	809.25	0.0438989	1196.1	0.572524	739.556	0.0591984	1347.25	0.702965	899.444	0.156027	930.14	0.407008	424.445	0.0332636	866.869	0.366481	938.444	0.0707269	961.744	0.554374	546	0.0272166	571.992	0.123326	942.111	0.0855322	960.629	0.801622	449.445	0.130465	663.649	0.237846	560.222	0.203177	790.872	0.453245	722.889	0.083539
856.778	0.0711086	887.502	0.091789	1336.67	0.322536	1046.33	0.602586	651.556	0.010587	1214.49	0.626012	723	0.020882	1108.3	0.48093	796.111	0.0952414	1368.07	0.729044	770.444	0.117665	906.625	0.377466	380.445	0.0125523	883.712	0.417605	920.556	0.0651965	952.15	0.527333	582.812	0.0486192	599.809	0.208837	979	0.112321	910.203	0.653747	463.445	0.159768	663.769	0.238092	545.333	0.183647	785.602	0.438637	729.444	0.0871792
900.333	0.108474	898.585	0.108566	1382.67	0.358201	1054.33	0.617057	680.333	0.018535	1147.69	0.54972	804.75	0.042698	1174.4	0.549889	832.778	0.118609	1405.15	0.775485	782.889	0.121365	902.868	0.372745	385.445	0.0149059	884.745	0.42074	952.667	0.0751237	933.797	0.475608	532.875	0.0195858	611.186	0.24381	1078.22	0.184378	904.602	0.63732	442.778	0.116512	667.44	0.245588	588.778	0.240636	754.135	0.351395	706	0.0741609
854.556	0.0692021	900.57	0.111572	1348.33	0.331582	1029.06	0.571332	665.111	0.0143309	1147.57	0.54958	773.5	0.0343585	1249.82	0.628575	787.889	0.0900014	1385.74	0.751178	679.778	0.0907018	895.212	0.363126	423.778	0.0329498	882.428	0.413707	892.444	0.0565059	946.788	0.51222	517.875	0.0108648	606.155	0.228347	976.778	0.110708	858.745	0.502844	468.445	0.170233	708.609	0.329653	593.556	0.246903	796.067	0.46765	704.667	0.0734205
868.444	0.0811172	890.785	0.0967585	1364.11	0.343815	1001.19	0.520933	746.333	0.0367631	1127.73	0.526922	833.75	0.050437	1172.16	0.547556	674.111	0.0174904	1337.48	0.690731	730.667	0.105835	907.55	0.378628	429.889	0.0358264	882.825	0.414912	901.444	0.0592883	955.283	0.536163	499.625	0.00025436	574.515	0.131081	889.333	0.0472041	864.762	0.520487	450.222	0.132093	699.916	0.311902	616.667	0.277219	878.811	0.69705	687.778	0.0640424
885.778	0.0959871	913.837	0.131657	1260.22	0.263267	954.986	0.437347	739.222	0.0347992	1146.2	0.548015	733	0.0235506	1203.21	0.579942	754.889	0.0689704	1323.24	0.672894	719.667	0.102564	935.942	0.414298	403.555	0.0234309	866.69	0.365939	905.333	0.0604905	954.697	0.534512	527.312	0.0163517	555.226	0.0717851	1001.22	0.12846	886.047	0.582909	438.667	0.107907	706.069	0.324466	625.111	0.288296	920.183	0.811751	721.667	0.0828603
878.222	0.0895053	940.585	0.17215	1396.33	0.368797	961.271	0.448715	695.778	0.0228005	1128.21	0.527472	796.25	0.0404296	1172.35	0.547755	762.222	0.0736439	1320.51	0.669473	856.111	0.14314	969.638	0.456632	371.222	0.00821128	866.234	0.364554	891.778	0.0562998	990.293	0.634835	537.375	0.022202	553.519	0.0665379	990.333	0.120552	897.413	0.616237	448.111	0.127674	707.312	0.327005	641.556	0.309867	914.481	0.79594	717.667	0.0806392
888.667	0.0984654	905.57	0.119142	1359.67	0.340369	944.691	0.418724	708.667	0.0263602	1116.99	0.514663	829.75	0.0493695	1151.55	0.526054	772.444	0.0801586	1292.37	0.634221	1003.89	0.187087	983.208	0.473681	402.778	0.0230649	807.784	0.187142	879.556	0.0525213	961.758	0.554411	541.438	0.024564	561.291	0.0904285	966.222	0.103042	895.762	0.611396	465.445	0.163954	693.601	0.299007	666.444	0.342516	915.074	0.797584	687	0.0636105
874.667	0.0864551	944.23	0.177668	1392.67	0.365954	952.512	0.432871	752.333	0.0384202	1130.16	0.529704	676.75	0.0085396	1150.65	0.525114	757.222	0.0704574	1288.13	0.628912	978.556	0.179553	983.493	0.474039	413.778	0.0282427	832.892	0.263352	957	0.0764633	965.768	0.565713	565.062	0.0382994	559.833	0.0859465	944.111	0.0869846	924.159	0.694671	459.333	0.151163	667.245	0.245189	654.111	0.326337	872.259	0.678885	674.333	0.056577
848.222	0.0637689	930.893	0.157477	1385	0.36001	935.367	0.401858	696.444	0.0229846	1156.42	0.559685	755.25	0.0294883	1179.7	0.55542	780.111	0.0850446	1286.23	0.626536	718.222	0.102135	970.357	0.457536	381.445	0.013023	844.224	0.297747	905.222	0.0604562	976.439	0.59579	508.375	0.00534157	558.323	0.0813038	914.111	0.0651981	926.579	0.70177	441.889	0.114651	691.011	0.293719	646.222	0.315989	873.852	0.6833	668.889	0.0535538
849.333	0.0647221	924.724	0.148138	1283.33	0.281185	913.35	0.362031	689.444	0.0210514	1118.99	0.516937	760.25	0.0308226	1211.1	0.588177	812.444	0.105651	1267	0.602454	607.333	0.0691581	903.234	0.373205	419.333	0.0308577	873.723	0.387285	997.333	0.0889324	976.72	0.59658	532.5	0.0193677	570.88	0.119907	865.333	0.0297749	930.012	0.711836	415.222	0.0588372	681.395	0.274082	655.333	0.327941	874.37	0.684738	690.444	0.0655232
853.222	0.0680583	969.14	0.215379	1331.22	0.318315	908.008	0.352368	695	0.0225857	1123.88	0.522529	864	0.0585096	1188.8	0.564913	850.667	0.13001	1298.67	0.642116	528.222	0.0456318	826.006	0.276178	424.778	0.0334205	895.473	0.453301	909.333	0.0617271	959.304	0.547497	540.25	0.0238735	572.065	0.123549	996.333	0.124909	925.895	0.699763	466	0.165116	702.142	0.316447	731.667	0.428072	879.13	0.697933	684.667	0.0623149
825.333	0.044133	971.514	0.218974	1280.33	0.278859	902.171	0.341808	704.111	0.025102	1120.5	0.518663	836.25	0.0511041	1194.9	0.571276	772.667	0.0803002	1318.45	0.666888	570.556	0.058221	783.336	0.222569	431.445	0.0365586	874.459	0.389518	848.222	0.0428346	967.208	0.569772	541.375	0.0245276	559.001	0.0833897	982.111	0.114581	946.447	0.760034	436.555	0.103488	680.849	0.272968	614.444	0.274304	916.898	0.802643	715.889	0.079652
825.667	0.044419	931.979	0.159122	1331.11	0.318229	931.419	0.394715	732.333	0.0328966	1079.69	0.472062	873.75	0.0611115	1122.2	0.495434	792.556	0.0929754	1347.44	0.703212	492.667	0.0350582	793.057	0.234782	436.555	0.0389644	888.063	0.430809	896.556	0.0577768	966.159	0.566817	499.188	0	585.219	0.163987	849.667	0.0183975	954.001	0.782186	414.778	0.057907	666.147	0.242947	627.667	0.291649	965.949	0.938632	719.333	0.0815646
815.111	0.0353636	971.601	0.219105	1369.44	0.34795	911.487	0.358661	687.222	0.0204376	1074.68	0.466337	858.25	0.0569751	1168.73	0.54397	810.889	0.104659	1349.78	0.706134	586.333	0.062913	801.029	0.244797	414.555	0.0286088	901.531	0.47169	1001.89	0.0903407	965.357	0.564557	515.625	0.00955669	594.797	0.19343	930.889	0.0773824	968.056	0.823403	399	0.0248837	690.184	0.292031	643.667	0.312637	916.752	0.802238	644.111	0.0397951
860.778	0.0745401	906.523	0.120584	1454.33	0.413766	912.41	0.360331	688.222	0.0207138	1059.78	0.449326	800.25	0.0414971	1099.74	0.472	873.222	0.144385	1325.56	0.675794	545.778	0.0508525	831.625	0.283238	389.889	0.0169979	930.543	0.55975	1021.89	0.0965238	987.901	0.628094	542.625	0.0252544	604.149	0.222178	1036.11	0.153797	921.361	0.686468	483.778	0.202326	675.426	0.261894	684.556	0.366273	942.876	0.874664	681.333	0.0604639
795.444	0.0184921	919.761	0.140625	1317.33	0.307547	920.594	0.375134	722	0.0300427	1065.5	0.455857	825	0.0481019	1089.12	0.460922	802.222	0.0991361	1376.06	0.739049	550.222	0.0521742	838.59	0.291989	425.111	0.0335774	954.327	0.63194	978.222	0.0830242	977.562	0.598953	539.562	0.0234738	603.981	0.221661	1003.22	0.129912	921.57	0.687079	462.333	0.157442	680.379	0.27201	650.222	0.321236	930.383	0.840027	650	0.0430651
808.778	0.0299304	897.436	0.106828	1345.22	0.32917	931.186	0.394294	737.556	0.0343388	1015.86	0.399164	774.5	0.0346254	1139.06	0.513022	789.111	0.0907803	1412.53	0.784733	560.556	0.0552471	789.795	0.230684	406.111	0.0246339	963.719	0.660447	984.556	0.0849821	1004	0.673476	527.562	0.0164971	630.365	0.302771	938.333	0.0827887	882.785	0.573341	453.445	0.138837	682.356	0.276046	657.667	0.331001	922.025	0.816855	726.667	0.0856367
848	0.0635783	916.774	0.136102	1334.56	0.320899	953.093	0.433922	706.444	0.0257465	1025.6	0.410282	896	0.0670492	1223.03	0.600622	757.667	0.0707407	1443.1	0.823023	484	0.0324808	776.953	0.21455	375.111	0.0100418	955.915	0.636759	1001.22	0.0901346	1030.11	0.747062	538.125	0.0226381	625.308	0.287223	916.222	0.0667312	876.059	0.553617	417.667	0.0639536	680.067	0.271372	650.667	0.321819	892.012	0.733649	623.889	0.0285661
810.778	0.0316462	903.387	0.115836	1334.11	0.320555	992.213	0.504687	757.222	0.0397705	1039.58	0.426247	902.25	0.0687171	1213.64	0.590826	761.333	0.0730774	1420.1	0.794222	460.555	0.0255088	815.254	0.26267	372.889	0.00899581	919.68	0.526776	962	0.0780091	1043.72	0.785422	512.125	0.0075218	631.029	0.304811	933.778	0.0794804	891.418	0.598659	452.555	0.136977	652.922	0.215944	652.444	0.324151	966.784	0.940947	698.444	0.0699655
836.556	0.0537603	863.693	0.0557448	1410.44	0.379738	944.329	0.418069	805.778	0.0531807	1040.84	0.427694	840.75	0.052305	1177.07	0.552676	782.556	0.0866024	1401.89	0.771402	463.889	0.0265001	776.072	0.213442	382.778	0.0136506	912.395	0.504666	954.444	0.0756733	1012.19	0.696563	559.312	0.0349564	649.702	0.362214	907.333	0.060276	905.765	0.64073	423.222	0.0755814	679.795	0.270815	687.222	0.369771	919.003	0.808478	686.556	0.0633637
874.444	0.0862645	855.124	0.0427723	1343.22	0.327619	1000.78	0.520176	774.889	0.0446497	1058.53	0.447897	928.25	0.0756555	1229.91	0.6078	759.222	0.071732	1379.61	0.7435	462	0.0259384	757.48	0.190085	380.889	0.0127615	919.309	0.52565	1003.56	0.090856	990.042	0.634128	547.438	0.0280523	644.382	0.34586	916.333	0.0668119	937.716	0.734428	444.111	0.119302	686.008	0.283504	656.222	0.329107	885.613	0.715906	706.778	0.0745928
810.222	0.0311695	878.562	0.0782545	1368	0.34683	973.943	0.471639	703.333	0.0248872	1026.16	0.410919	866.5	0.0591767	1191.45	0.567682	757.222	0.0704574	1406.64	0.777355	510.111	0.0402458	770.462	0.206395	431.555	0.0366108	921.321	0.531757	986.556	0.0856004	1004.3	0.674309	539.25	0.0232922	658.754	0.39004	951.778	0.0925523	923.636	0.693137	447.111	0.125581	660.893	0.232219	632.444	0.297916	802.584	0.485717	719	0.0813795
811.778	0.0325041	879.837	0.0801839	1348.33	0.331582	960.861	0.447973	735.556	0.0337865	1005.86	0.387735	793.25	0.0396291	1276.1	0.655989	733.556	0.0553745	1393.37	0.760742	473.111	0.0292427	776.898	0.21448	406.778	0.0249477	908.827	0.493835	947.111	0.0734061	973.372	0.587144	513	0.00803052	646.283	0.351704	890.111	0.0477689	901.707	0.62883	442.778	0.116512	685.613	0.282697	671.444	0.349075	782.292	0.429459	699	0.0702739
865	0.0781622	874.307	0.0718129	1251.44	0.256461	949.097	0.426694	752.111	0.0383589	999.261	0.380204	762	0.0312896	1320.93	0.702751	752.222	0.0672709	1371.52	0.733368	501.445	0.0376685	781.282	0.219989	366.222	0.00585772	908.358	0.492411	971.556	0.0809632	997.686	0.655671	558.438	0.0344477	611.017	0.243291	872.111	0.034697	890.909	0.597165	425.111	0.0795349	693.695	0.299201	618.222	0.27926	767.979	0.389778	689.778	0.065153
846.667	0.0624345	908.154	0.123053	1422.56	0.389128	936.882	0.404598	743	0.0358425	1003.85	0.385448	794	0.0398292	1284.21	0.66445	748.556	0.0649341	1367.48	0.72831	494.889	0.035719	789.03	0.229723	423.111	0.032636	869.735	0.375179	1007.89	0.0921957	979.676	0.604913	535.188	0.0209302	599.571	0.208105	904.222	0.0580166	877.066	0.556569	426.667	0.0827908	692.903	0.297583	618.556	0.279697	763.823	0.378255	710.667	0.0767522
818.778	0.0385092	911.743	0.128487	1322.78	0.311768	989.274	0.499371	777	0.0452328	986.371	0.365482	809.25	0.0438989	1293.98	0.674641	827.778	0.115423	1319.69	0.668441	437	0.0185038	743.904	0.173028	380	0.0123431	844.145	0.297508	1009.56	0.0927109	976.894	0.597071	539.188	0.0232558	603.254	0.219428	930.667	0.0772211	923.699	0.693324	419.111	0.0669767	695.007	0.301879	616	0.276345	787.912	0.445038	700.556	0.0711377
851.444	0.0665333	904.705	0.117832	1305.11	0.29807	923.915	0.381141	754.111	0.0389112	968.13	0.34465	810.25	0.0441657	1258.12	0.637225	770.778	0.0790964	1329.12	0.680259	437.111	0.0185369	746.341	0.176089	413.889	0.028295	819.795	0.223599	979.556	0.0834364	981.169	0.609121	537.75	0.0224201	598.533	0.204916	909.333	0.0617284	950.072	0.770663	434.778	0.0997675	679.004	0.2692	646.778	0.316718	769.956	0.395258	662.222	0.0498519
809.333	0.030407	918.964	0.139418	1388	0.362336	969.013	0.46272	796	0.0504803	965.232	0.34134	852	0.0553072	1277.56	0.657507	784.111	0.0875938	1331	0.682619	452.222	0.0230307	757.726	0.190393	413.222	0.0279812	800.953	0.166409	952.556	0.0750893	1007.42	0.6831	553.062	0.0313227	601.829	0.215048	884.778	0.0438958	932.814	0.720052	422.222	0.0734883	668.224	0.247189	590.667	0.243113	782.367	0.429666	694.111	0.0675592
773.889	0	900.482	0.111438	1324.67	0.313232	978.006	0.478988	711.222	0.027066	967.616	0.344063	712.25	0.0180132	1237.65	0.615879	808.111	0.102889	1297.56	0.640725	480	0.0312913	771.641	0.207875	407.333	0.0252092	822.365	0.231401	966.889	0.0795205	987.32	0.626456	575.062	0.0441134	622.508	0.278618	965	0.102154	908.518	0.648804	472.222	0.17814	660.39	0.231192	622.333	0.284652	761.794	0.372631	624.444	0.0288746
891.333	0.100753	888.741	0.0936639	1290.78	0.286957	1009.61	0.536164	756.111	0.0394636	987.752	0.36706	788.5	0.0383615	1159.2	0.534035	715	0.0435491	1258.28	0.591525	503.445	0.0382633	784.209	0.223666	416.555	0.0295502	830.516	0.256141	908.667	0.061521	1012.77	0.698187	542.25	0.0250363	619.223	0.268518	873.667	0.0358267	903.37	0.633708	491.445	0.218372	622.139	0.153086	607.444	0.265122	752.897	0.347964	707.444	0.074963
812.444	0.033076	890.148	0.0957944	1353.33	0.335458	1027.25	0.568069	793.222	0.0497131	1026.49	0.411298	762.5	0.031423	1145.85	0.520107	813	0.106005	1235.97	0.563585	491.889	0.0348269	781.938	0.220812	405.555	0.0243723	809.258	0.191617	985.111	0.0851539	985.497	0.621317	549.562	0.0292878	608.736	0.236281	953.444	0.0937627	917.518	0.675198	411.111	0.0502326	645.792	0.201383	614.889	0.274887	748.282	0.335169	651.333	0.0438055
864.222	0.077495	874.019	0.0713759	1404.33	0.375	992.181	0.50463	760.667	0.0407218	1015.47	0.398711	750.75	0.0282874	1220.93	0.598427	778	0.0836992	1164.88	0.474531	467.222	0.0274914	759.413	0.192513	406.555	0.0248431	779.407	0.101011	876.222	0.0514908	1010.08	0.690607	589.5	0.0525073	619.931	0.270694	943.667	0.0866619	919.87	0.682095	444.111	0.119302	655.063	0.220314	618	0.278968	807.141	0.498351	668	0.0530602
864.889	0.0780669	875.287	0.0732962	1302.44	0.296003	1000.26	0.519238	822.556	0.0578145	1042.4	0.429471	792.75	0.0394956	1187.34	0.563387	743.222	0.0615352	1157.27	0.465006	465.555	0.0269957	759.373	0.192463	405.111	0.0241632	777.926	0.0965152	926	0.0668796	1000.99	0.66497	572.062	0.0423692	631.122	0.305096	886.222	0.0449447	929.657	0.710796	464.667	0.162326	669.976	0.250766	544.111	0.182043	874.126	0.684061	642.222	0.0387463
849.556	0.0649127	921.532	0.143307	1353.33	0.335458	997.184	0.513679	761	0.0408138	1075.42	0.467185	825.5	0.0482354	1180.54	0.5563	812.111	0.105438	1160.19	0.468663	509.333	0.0400145	777.909	0.21575	428.667	0.0352511	791.741	0.138447	1004.11	0.0910277	991.215	0.637434	568.938	0.0405523	649.53	0.361684	933	0.0789155	922.495	0.689793	458	0.148372	672.488	0.255895	594.444	0.248069	915.23	0.798017	714.778	0.079035
963.556	0.162711	913.433	0.131045	1344.11	0.328308	999.592	0.518035	821	0.0573849	1074.32	0.465929	766	0.0323571	1202.4	0.579097	784	0.087523	1209.54	0.530476	491.222	0.0346286	806.399	0.251544	377.111	0.0109832	800.259	0.164303	970.444	0.0806197	990.219	0.634625	599.438	0.0582849	660.89	0.396607	876	0.0375212	908.359	0.648337	485.111	0.205116	661.522	0.233503	601.778	0.257688	933.004	0.847294	628.778	0.0312808
853.444	0.068249	938.716	0.169321	1433.11	0.397312	1000.85	0.520313	743.889	0.036088	1107.38	0.503687	799.75	0.0413637	1243.95	0.622445	789.333	0.0909219	1226.1	0.551223	505.667	0.0389241	831.199	0.282703	396	0.0198745	798.407	0.158683	996.889	0.088795	1004.11	0.673775	564.25	0.037827	632.601	0.309644	982	0.1145	957.402	0.792157	439.778	0.110233	682.539	0.276419	539.444	0.175922	960.169	0.922606	708	0.0752714
935.333	0.1385	905.525	0.119073	1305	0.297984	1020.31	0.55552	756.556	0.0395863	1126.97	0.526056	839.25	0.0519047	1220.6	0.598087	783.111	0.0869565	1181	0.494723	494.889	0.035719	839.544	0.293187	418.222	0.0303347	805.259	0.17948	981.667	0.084089	1034.61	0.759738	572.625	0.0426962	638.113	0.326588	939	0.0832728	960.701	0.801832	430.222	0.0902325	663.769	0.238092	596.778	0.25113	988.084	1	670.222	0.0542941
888.333	0.0981794	905.651	0.119264	1405.22	0.375689	1075.88	0.656032	847.778	0.0647804	1096.6	0.491367	781.75	0.0365601	1173.92	0.549394	811.667	0.105155	1224.61	0.549351	564.778	0.0565028	823.105	0.272534	408.889	0.0259414	798.352	0.158514	974.111	0.0817532	1012.53	0.6975	550.938	0.0300872	626.65	0.291351	974.444	0.109013	949.017	0.767569	457	0.146279	671.496	0.25387	583	0.233056	973.82	0.960453	696.667	0.0689783
895.556	0.104375	936.937	0.166627	1417.22	0.384993	1102.44	0.704077	785.111	0.0474729	1069.52	0.460445	716.5	0.0191474	1099.71	0.471974	759.889	0.0721569	1286.19	0.62649	555.667	0.0537933	820.553	0.269327	382.667	0.0135983	847.009	0.306202	965.333	0.0790396	992.653	0.641485	569.625	0.040952	626.231	0.290063	909.778	0.0620512	955.842	0.787583	437.222	0.104884	676.581	0.264254	563.222	0.207113	894.743	0.74122	709.333	0.0760118
878	0.0893146	942.857	0.17559	1245.89	0.252154	1098.33	0.696645	759	0.0402615	1048.98	0.436989	811.25	0.0444326	1167.48	0.542672	815.111	0.10735	1359.49	0.718294	725.111	0.104183	844.776	0.299761	429.222	0.0355125	849.116	0.312596	852.667	0.0442086	997.715	0.655754	552.375	0.030923	640.959	0.335339	958	0.097071	950.032	0.770546	506.778	0.250465	682.791	0.276933	531.667	0.165719	835.649	0.577388	694	0.0674975
883.889	0.0943666	910.762	0.127001	1241.44	0.248708	1065.17	0.636651	805.778	0.0531807	1070.44	0.46149	837.75	0.0515044	1127.24	0.500692	790.889	0.0919133	1330.47	0.681943	645.556	0.0805247	851.444	0.308137	427.222	0.0345711	855.169	0.330969	892.667	0.0565746	1000.8	0.664454	574.75	0.0439317	644.136	0.345104	870.889	0.0338094	977.46	0.850981	432.889	0.095814	720.062	0.35304	567.444	0.212651	789.602	0.449726	656.889	0.0468904
828.111	0.046516	926.048	0.150142	1271.11	0.271709	1011.14	0.538921	776.444	0.0450793	1067.5	0.458132	854.5	0.0559744	1171.75	0.547121	845.444	0.126682	1296.95	0.639969	592.889	0.0648625	864	0.323912	404.555	0.0239016	816.029	0.212169	881	0.0529678	1005.4	0.677416	550.875	0.0300509	659.38	0.391967	1020.11	0.142177	1000.56	0.918731	447	0.125349	736.198	0.385988	566.556	0.211485	779.635	0.422091	648.444	0.0422014
825.667	0.044419	943.524	0.176599	1150.44	0.178153	978.236	0.479403	776.556	0.04511	1005.69	0.387549	852.75	0.0555074	1232	0.609978	816.556	0.108271	1301.37	0.645495	558.111	0.0545202	830.833	0.282243	436.889	0.0391213	833.237	0.264399	881.444	0.0531053	1002.26	0.668552	547.75	0.028234	674.815	0.439415	945.111	0.0877108	1002.28	0.92377	450.667	0.133023	734.321	0.382156	542.333	0.179711	790.817	0.453094	675.444	0.057194
846.778	0.0625298	913.817	0.131627	1171.56	0.194521	981.618	0.485521	769.778	0.0432381	1051.96	0.440386	794.25	0.0398959	1197.87	0.574379	841.222	0.123991	1263.18	0.597668	531.778	0.0466891	803.194	0.247518	401.445	0.0224373	846.396	0.304341	980.556	0.0837455	1018.07	0.713129	583.75	0.0491642	688.001	0.479951	999.444	0.127169	998.53	0.912767	419.111	0.0669767	733.827	0.381148	522.889	0.154205	788.909	0.447803	693.222	0.0670656
855.111	0.0696788	926.52	0.150857	1173.56	0.196072	952.42	0.432705	733.778	0.0332955	1030.98	0.416427	784	0.0371606	1271.81	0.651513	870.556	0.142685	1285.54	0.625667	503	0.0381311	760.875	0.19435	410.333	0.0266213	822.198	0.230893	909.444	0.0617615	1048.81	0.79977	565.812	0.0387355	685.907	0.473512	1003.89	0.130396	974.265	0.84161	430.555	0.0909301	700.358	0.312805	564	0.208133	777.232	0.415431	659.667	0.0484329
831.556	0.0494709	940.76	0.172415	1106.22	0.143866	926.043	0.384992	758.111	0.040016	1071.77	0.463011	871	0.0603776	1335.53	0.717987	766.778	0.0765472	1264.77	0.599653	517.556	0.0424597	760.493	0.19387	390.667	0.017364	794.21	0.145943	937	0.0702803	1034.8	0.760262	600.875	0.0591206	699.516	0.515348	981.111	0.113855	958.799	0.796255	419.333	0.0674418	725.346	0.363829	519.778	0.150124	757.616	0.361047	668.667	0.0534304
845.333	0.0612906	908.936	0.124236	1206.78	0.22183	937.411	0.405554	705.667	0.0255317	1072.88	0.464286	867	0.0593102	1382.27	0.766741	754.222	0.0685455	1301.66	0.645865	485.445	0.0329104	741.524	0.170038	397.889	0.0207636	806.994	0.184745	894.333	0.0570898	1015.9	0.707	562.375	0.0367369	737.445	0.631948	917.667	0.0677802	934.233	0.724214	443	0.116977	717.784	0.348388	502.555	0.127532	729.364	0.282719	665	0.0513943
913.889	0.120103	908.134	0.123024	1235.78	0.244314	967.816	0.460555	724.444	0.0307178	1066.55	0.457056	864	0.0585096	1407.01	0.792553	731.556	0.0540999	1280.89	0.619843	479.333	0.031093	806.984	0.25228	398.889	0.0212343	821.497	0.228766	934.111	0.0693872	1028.95	0.743783	567.562	0.0397529	740.129	0.640197	911.111	0.0630195	910.839	0.65561	475.667	0.185349	740.892	0.395574	502.111	0.126949	722.737	0.264349	676.222	0.0576258
821.667	0.0409875	895.623	0.104082	1016.11	0.0740007	995.519	0.510668	778.778	0.0457238	1102.72	0.498362	940	0.0787911	1309.5	0.690834	797.444	0.0960912	1235.78	0.563339	614.333	0.0712397	841.492	0.295634	397.333	0.0205021	846.137	0.303556	945.667	0.0729596	1036.47	0.764993	570.062	0.0412064	741.689	0.644994	877.222	0.0384088	904.086	0.635807	469.445	0.172326	722.279	0.357568	453.445	0.0631105	691.646	0.178152	572.444	0
814.778	0.0350777	950.422	0.187043	1076	0.120434	954.149	0.435832	757.778	0.0399239	1102.03	0.49757	948.25	0.0809927	1328.38	0.710523	777.889	0.0836284	1232.67	0.559443	559.778	0.0550159	856.246	0.314171	394	0.018933	834.235	0.26743	945.556	0.0729252	1081.63	0.892248	552.812	0.0311773	705.751	0.534515	989.778	0.120149	914.099	0.66517	467.222	0.167674	765.917	0.446675	510.333	0.137735	735.101	0.298626	777.889	0.114079
803.111	0.0250691	941.989	0.174276	974.778	0.0419538	994.185	0.508255	782.667	0.0467978	1077.18	0.469193	839.75	0.0520382	1323.94	0.705893	816.556	0.108271	1262.39	0.596673	648.111	0.0812847	879.79	0.34375	397.778	0.0207113	846.007	0.303158	934.333	0.0694559	1062.54	0.838442	548.125	0.028452	728.844	0.605506	978.667	0.112079	967.716	0.822404	432.667	0.0953489	743.903	0.401723	522.111	0.153185	761.439	0.371647	683.556	0.0616979
855.778	0.0702507	909.383	0.124914	1006.78	0.0667643	991.093	0.50266	744.444	0.0362415	1120.76	0.51896	861.25	0.0577757	1248.72	0.627422	756.222	0.0698201	1296.08	0.638878	553.667	0.0531985	814.117	0.261241	399.445	0.0214958	880.837	0.408877	938.667	0.0707955	1045.49	0.790402	621.562	0.0711483	748.703	0.666556	968	0.104333	970.525	0.830641	421.889	0.0727907	694.785	0.301425	502.111	0.126949	722.997	0.26507	699.667	0.0706441
803.889	0.0257363	867.969	0.0622182	981.556	0.0472088	964.38	0.454339	733.778	0.0332955	1133.66	0.533692	864.25	0.0585763	1214.98	0.592229	810.222	0.104234	1250.71	0.582042	600.889	0.0672416	792.67	0.234295	386.889	0.0155858	866.307	0.364776	920.778	0.0652652	1083.08	0.89634	620.562	0.0705669	731.039	0.612254	989.333	0.119826	1006.37	0.935769	421.667	0.0723257	674.837	0.260692	538	0.174027	749.443	0.338388	693.778	0.0673741
868.556	0.0812124	842.374	0.0234689	1042.33	0.0943315	935.634	0.402341	748.556	0.0373769	1180.33	0.586995	821.75	0.0472346	1253.37	0.632271	780.778	0.0854695	1249.08	0.579998	568.444	0.0575932	759.668	0.192833	396.889	0.0202929	859.32	0.343569	990.667	0.0868714	1079.32	0.885739	633.562	0.078125	754.082	0.68309	908.444	0.0610829	968.798	0.825577	465.445	0.163954	685.918	0.28332	582.556	0.232473	743.055	0.320678	651.111	0.0436821
848.667	0.0641502	853.298	0.0400071	970.444	0.0385941	947.817	0.424379	702.778	0.0247338	1180.05	0.586681	841	0.0523717	1261.43	0.640686	728.556	0.052188	1257.76	0.590876	534	0.04735	782.834	0.221938	381.889	0.0132322	904.493	0.480681	984.333	0.0849134	1082.16	0.893748	661.25	0.0942224	738.197	0.634259	936.444	0.081417	942.677	0.748976	465.555	0.164186	673.681	0.258333	532.778	0.167177	754.25	0.351714	657.667	0.0473223
927.444	0.131732	826.871	0	983.222	0.048501	941.075	0.412183	767.889	0.0427164	1253.3	0.670339	967.5	0.0861298	1192.22	0.568477	674.556	0.0177736	1243.94	0.573559	623.556	0.0739823	810.639	0.256872	387.222	0.0157427	881.802	0.411808	925.444	0.0667079	1075.19	0.874109	611.312	0.065189	745.942	0.658068	941.111	0.084806	984.449	0.871476	485	0.204884	681.174	0.273632	608.556	0.266579	798.125	0.473354	722.556	0.0833538
868.444	0.0811172	845.102	0.0275998	958.111	0.0290317	911.649	0.358953	753	0.0386044	1364.87	0.79776	809.25	0.0438989	1178.86	0.554541	743.889	0.06196	1176.3	0.488842	633.889	0.0770552	817.153	0.265055	374.889	0.00993723	912.679	0.505526	995.889	0.0884858	1090.6	0.917526	639.125	0.081359	778.44	0.757969	935.889	0.0810135	955.169	0.785611	464.667	0.162326	677.531	0.266194	584.889	0.235534	790.507	0.452234	647.333	0.0415844
846.111	0.0619579	872.94	0.0697431	1063.11	0.110441	945.102	0.419467	678.333	0.0179826	1476.6	0.925363	859	0.0571753	1173.05	0.548486	683.222	0.0232969	1129.93	0.430757	659.444	0.084655	807.465	0.252884	381.667	0.0131276	928.673	0.554072	939.667	0.0711047	1077.63	0.880987	626.812	0.0742006	770.251	0.732796	1054.11	0.166868	934.307	0.724431	440.889	0.112558	739.266	0.392253	624.667	0.287713	794.865	0.464315	711.111	0.076999
823.889	0.0428939	907.303	0.121765	926.222	0.00430733	944.94	0.419174	719.222	0.0292755	1516.47	0.970891	866.75	0.0592434	1130.53	0.504121	727.889	0.0517632	1107.3	0.40241	568.556	0.0576262	795.788	0.238213	429.445	0.0356172	934.614	0.572105	979.111	0.083299	1090.04	0.915955	617.188	0.0686047	781.657	0.767858	878.667	0.0394578	928.987	0.70883	464.555	0.162093	751.355	0.416939	578.889	0.227664	819.266	0.531965	656.111	0.0464585
835.778	0.0530931	931.652	0.158626	994	0.0568573	951.803	0.431589	784.667	0.0473502	1541.96	1	816.5	0.0458336	1148.89	0.523276	757.778	0.0708115	1097.7	0.390394	599.778	0.0669112	812.839	0.259635	457.445	0.0487971	972.863	0.688199	917.889	0.0643721	1077.91	0.881768	635.312	0.0791424	777.172	0.754072	969	0.105059	922.049	0.688484	438.445	0.107442	702.511	0.317201	564.556	0.208862	836.022	0.57842	640.444	0.0377591
782	0.00695834	932.104	0.15931	938.556	0.0138697	913.624	0.362526	741.222	0.0353515	1509.87	0.963352	807.25	0.0433651	1130.32	0.503904	725.333	0.0501345	1099.3	0.392389	642	0.0794674	817.864	0.265948	429.445	0.0356172	1069.82	0.982491	865.667	0.0482275	1051.12	0.806271	672.25	0.100618	748.524	0.666003	893.556	0.0502703	909.858	0.652733	427.778	0.0851163	733.255	0.37998	535.222	0.170383	814.233	0.518013	638	0.0364017
886.111	0.096273	910.83	0.127104	1083.56	0.126292	915.312	0.36558	749.111	0.0375303	1463.93	0.910892	856.75	0.0565748	1138.16	0.512083	706	0.0378133	1154.15	0.461094	725.333	0.104249	852.876	0.309937	503.111	0.0702929	1066.02	0.97096	946.333	0.0731657	1042.39	0.781675	609.438	0.0640988	757.668	0.694114	987.889	0.118777	927.54	0.704587	483.445	0.201628	722.683	0.358392	574.333	0.221688	788.839	0.447609	663.333	0.0504689
779.222	0.00457532	896.915	0.106038	1078.89	0.122674	956.545	0.440166	715.778	0.0283242	1433.58	0.876224	896	0.0670492	1141.7	0.515782	749	0.0652174	1192.07	0.508599	674.778	0.0892149	884.938	0.350218	455.555	0.0479079	1021.73	0.836533	905.111	0.0604218	1057.75	0.824962	630.812	0.0765262	760.303	0.702214	945.111	0.0877108	930.548	0.713407	469.667	0.172791	690.342	0.292352	559.667	0.202449	810.475	0.507594	763.333	0.105997
821.111	0.0405109	910.402	0.126456	1026.22	0.0818401	973.828	0.47143	746.333	0.0367631	1385.62	0.821455	960.25	0.0841951	1143.6	0.517761	729.222	0.0526129	1194.76	0.511963	648.333	0.0813508	902.469	0.372244	391.222	0.0176255	972.533	0.687199	916.222	0.0638568	1026.54	0.737001	665.062	0.096439	766.558	0.721442	943.333	0.0864198	961.441	0.804002	466.555	0.166279	684.226	0.279865	555.444	0.19691	832.682	0.569161	674.778	0.0568238
834.333	0.0518539	892.534	0.0994066	1017.78	0.0752929	972.858	0.469676	689.111	0.0209593	1357.87	0.789756	851	0.0550404	1174.93	0.550439	751.889	0.0670585	1177.1	0.489845	663.111	0.0857454	934.068	0.411943	420.333	0.0313284	1015.16	0.816569	986.778	0.0856691	1044.33	0.787124	670.25	0.0994549	802.935	0.83327	899.333	0.0544662	952.443	0.777615	433.889	0.097907	686.835	0.285193	539.111	0.175485	802.785	0.486275	741.889	0.0940893
840.222	0.0569059	895.878	0.104469	920.667	0	926.151	0.385187	697.889	0.0233836	1335.99	0.764771	787.5	0.0380946	1205.09	0.581905	805.556	0.10126	1184.16	0.498689	764.778	0.115979	935.089	0.413227	426.222	0.0341004	1010.69	0.803012	892.444	0.0565059	1059.94	0.831131	671	0.099891	815.311	0.871316	958.333	0.097313	966.999	0.820302	481.222	0.196977	695.029	0.301923	508.111	0.13482	815.504	0.521536	734.556	0.0900172
885.889	0.0960824	893.661	0.101113	1035.89	0.0893349	952.187	0.432283	760.667	0.0407218	1258.94	0.676774	799.25	0.0412302	1175.04	0.550562	751.222	0.0666336	1225.53	0.550499	946	0.169872	932.045	0.409402	424.555	0.0333159	1042.96	0.900949	872.889	0.0504603	1038.53	0.770775	662.188	0.0947674	814.062	0.867475	922.222	0.0710885	972.166	0.835455	433.333	0.0967441	695.626	0.303142	510.778	0.138318	803.641	0.488647	726	0.0852665
876.444	0.0879802	887.942	0.0924541	1150.11	0.177895	932.816	0.397242	700.222	0.024028	1205.64	0.615899	836.25	0.0511041	1197.52	0.574012	773	0.0805127	1147.93	0.453305	884	0.151434	893.633	0.361143	411.667	0.027249	1075.59	1	922.778	0.0658835	1078.71	0.884022	646.625	0.0857195	831.937	0.922426	862.556	0.0277576	939.916	0.740881	468.778	0.17093	715.646	0.344023	529.222	0.162513	807.987	0.500696	753.444	0.100506
867.111	0.0799733	896.526	0.10545	1201.67	0.217867	935.352	0.401831	729.111	0.0320066	1181.15	0.587935	860	0.0574421	1211.64	0.588736	704.667	0.0369636	1080.35	0.368661	829.556	0.135243	898.372	0.367097	410	0.0264644	1063.96	0.964707	913.444	0.0629981	1082.46	0.894611	616.688	0.068314	850.094	0.978241	933.667	0.0793997	948.236	0.765279	482.222	0.19907	699.601	0.311259	531.778	0.165865	791.882	0.456047	652.667	0.0445459
904.111	0.111715	902.374	0.114303	1167.89	0.191678	935.232	0.401613	713	0.027557	1131.3	0.530999	835.5	0.050904	1225.07	0.602749	720.667	0.0471605	1017.62	0.290085	923.222	0.163098	981.742	0.471839	418.667	0.0305439	1039.7	0.891077	975.222	0.0820967	1070.29	0.860292	626.75	0.0741642	857.172	1	985.556	0.117082	895.896	0.611789	462.889	0.158605	712.467	0.337531	528.111	0.161055	822.941	0.542155	654.444	0.0455331
846.556	0.0623391	875.298	0.0733132	1141.22	0.171003	942.06	0.413965	689.889	0.0211741	1098.82	0.493902	895.75	0.0669825	1233.91	0.611972	756.333	0.0698909	952.922	0.209044	957.556	0.173308	946.926	0.428098	416.333	0.0294456	1044.46	0.905523	914.111	0.0632042	1046.76	0.793967	631.312	0.0768169	835.398	0.933066	859.778	0.0257404	906.226	0.642082	465	0.163023	727.289	0.367797	471.555	0.0868678	763.304	0.376816	634.333	0.0343657
833.111	0.0508054	891.816	0.0983189	1111.44	0.147915	920.197	0.374416	654.222	0.0113235	1093.19	0.487472	886.75	0.0645807	1284.7	0.664963	753.667	0.0681915	946.35	0.200812	938	0.167493	926.852	0.402878	407.667	0.0253661	1069.79	0.982389	947.222	0.0734405	1071.16	0.862737	613.5	0.0664608	791.012	0.796616	859.444	0.0254983	934.168	0.724025	479.555	0.193488	725.422	0.363985	503.555	0.128844	737.041	0.304004	637.333	0.0360315
906	0.113335	907.963	0.122765	1040	0.0925224	926.209	0.385292	743.556	0.0359959	1074.43	0.466048	949.5	0.0813263	1260.48	0.639688	732.222	0.0545248	903.73	0.147429	899.778	0.156126	929.204	0.405832	415.111	0.0288703	1021.62	0.836177	998.333	0.0892415	1056.86	0.822434	596.688	0.056686	786.225	0.7819	828.778	0.00322767	947.029	0.761738	468.889	0.171163	724.378	0.361853	495.222	0.117913	724.854	0.270216	714.778	0.079035
890	0.0996092	947.371	0.182423	1114.89	0.150586	983.494	0.488914	693.889	0.0222788	1067.27	0.457873	877	0.0619788	1280.11	0.660174	762.444	0.0737856	892.643	0.133541	862.889	0.145156	927.88	0.404169	410.222	0.026569	1015.75	0.818381	960.222	0.0774595	1051.48	0.807293	650.125	0.0877544	767.175	0.723339	879.889	0.0403454	912.903	0.661664	456	0.144186	728.3	0.369862	518.778	0.148812	732.038	0.290134	687.889	0.0641041
855.111	0.0696788	990.463	0.24766	1144.89	0.173846	977.136	0.477413	702.333	0.024611	1029.19	0.414385	829.75	0.0493695	1257.43	0.636511	715.778	0.0440447	875.988	0.11268	798.556	0.126024	931.495	0.408711	417.445	0.0299686	975.876	0.697346	945.667	0.0729596	1064.63	0.844347	618.5	0.0693677	759.806	0.700687	912.444	0.0639878	915.841	0.670278	433.667	0.0974419	772.594	0.460309	491.889	0.11354	761.686	0.37233	658.222	0.0476308
852.111	0.0671051	1082.79	0.387428	1185	0.204945	1043.73	0.597885	736.333	0.0340013	1061.87	0.451711	912.75	0.0715191	1257.47	0.636547	738.889	0.0587735	879.605	0.11721	899.889	0.156159	915.692	0.388857	420.445	0.0313808	944.938	0.603441	921.444	0.0654713	1041.87	0.780202	583.438	0.0489826	756.122	0.689361	914.444	0.0654402	907.198	0.644933	448	0.127442	761.797	0.438262	484.111	0.103338	749.065	0.33734	613.111	0.0225814
874.222	0.0860738	1186.45	0.544361	1127.33	0.160234	1046.42	0.602748	767	0.0424709	1079.16	0.471452	1056.75	0.109947	1266.23	0.645693	703.111	0.0359722	925.691	0.174936	791.333	0.123877	936.068	0.414457	438.333	0.0398012	950.747	0.621072	972.667	0.0813067	1028.44	0.742335	652.625	0.0892078	742.936	0.648826	928.778	0.0758493	929.21	0.709485	451.222	0.134186	784.843	0.48532	482	0.100568	782.699	0.430588	645	0.0402887
909.556	0.116385	1354.84	0.79928	1147.89	0.176172	1030.88	0.574629	756.667	0.039617	1044.25	0.43158	904.25	0.0692508	1231.37	0.609319	734.444	0.0559411	928.29	0.178192	828.333	0.13488	933.59	0.411343	409	0.0259937	908.429	0.492626	994.667	0.088108	1108.11	0.96688	623.938	0.0725291	731.062	0.612323	945.889	0.0882757	906.105	0.641728	463.222	0.159302	753.088	0.420478	522.111	0.153185	774.961	0.409133	703.778	0.0729269
947.667	0.14908	1335.97	0.770724	1147	0.175482	1055.88	0.619861	766.778	0.0424096	1100.79	0.496157	854.75	0.0560411	1202.18	0.578874	777.778	0.0835576	989.645	0.255043	860.778	0.144528	966.295	0.452432	383.778	0.0141213	894.27	0.449651	988.778	0.0862874	1044.55	0.787762	628.375	0.075109	749.937	0.670348	907.222	0.0601953	895.33	0.610131	428.445	0.0865118	737.1	0.38783	521.556	0.152456	802.647	0.485891	639.222	0.0370804
935.667	0.138786	1340.49	0.777557	1143.44	0.172726	1028.78	0.570824	718.111	0.0289686	1078.39	0.47058	848.75	0.0544399	1200.09	0.576692	755.556	0.0693952	1086.71	0.376625	873.333	0.148262	1013.31	0.511506	394.111	0.0189853	883.691	0.417539	897.222	0.0579829	1033.61	0.756919	676.812	0.10327	746.437	0.659589	967.556	0.10401	889.498	0.593029	449.333	0.130233	757.439	0.429362	525	0.156974	776.435	0.41322	707.333	0.0749012
919.111	0.124583	1330.85	0.762975	1244.56	0.25112	1038	0.587509	721.333	0.0298585	1032.25	0.417883	827.75	0.0488358	1178.55	0.554215	756.222	0.0698201	1098.86	0.391837	986.444	0.181899	972.268	0.459937	394.555	0.0191945	914.679	0.511596	890.222	0.0558189	1038.42	0.770465	631	0.0766352	776.812	0.752966	932.778	0.0787542	932.138	0.718071	426.333	0.082093	753.997	0.422334	483.889	0.103046	785.273	0.437723	650.889	0.0435587
884.444	0.0948432	1343.93	0.782766	1215.44	0.228549	1048.11	0.6058	722	0.0300427	1014.96	0.398133	837.5	0.0514377	1170.27	0.545585	804	0.100269	1140.54	0.444048	913.667	0.160256	990.801	0.483221	442.222	0.0416318	904.45	0.480551	882.222	0.0533457	1004.43	0.67468	615.125	0.0674055	799	0.821173	997.889	0.126039	916.347	0.671763	416.778	0.0620931	734.443	0.382405	505.222	0.13103	789.636	0.449821	698.889	0.0702122
911.333	0.117911	1395.35	0.860618	1163.44	0.188232	1121.94	0.739359	801	0.0518612	1017.15	0.40063	917	0.0726533	1156.89	0.53162	772.667	0.0803002	1122.44	0.421373	1033	0.195744	1041.34	0.546723	405	0.0241109	891.447	0.441083	834.111	0.0384721	1008.83	0.687069	622.562	0.0717297	804.062	0.836736	1020.22	0.142258	905.618	0.6403	454.222	0.140465	751.61	0.41746	470.555	0.085556	789.874	0.450479	627.778	0.0307256
998.444	0.192641	1426.12	0.907198	1259.33	0.262578	1144.58	0.780311	800.778	0.0517998	1012.96	0.395851	857.5	0.056775	1089.19	0.461	717.333	0.0450361	1117.61	0.415324	1077.11	0.208862	1033.95	0.537432	382	0.0132845	885.057	0.421687	881	0.0529678	1083.64	0.89791	605.688	0.0619186	777.562	0.755272	948.111	0.0898895	901.142	0.627175	470.111	0.173721	768.194	0.451324	517	0.14648	810.104	0.506564	688.111	0.0642275
965.556	0.164427	1443.84	0.93402	1248.67	0.254307	1175.46	0.836161	729.667	0.0321601	1024.43	0.408943	743.75	0.0264194	1136.1	0.509931	736.222	0.057074	1079.75	0.367903	1006.67	0.187913	1006.92	0.503472	422.889	0.0325314	882.64	0.414349	877.778	0.0519717	1067.93	0.853643	575.125	0.0441497	797.531	0.816658	931.333	0.0777052	891.238	0.59813	418.111	0.0648837	792.653	0.501267	488.111	0.108585	830.552	0.563255	639.889	0.0374506
971.667	0.169669	1440.31	0.928676	1228.67	0.238801	1251.06	0.972923	804.111	0.0527204	1066.27	0.456731	880	0.0627794	1208.8	0.585776	707.333	0.038663	1046.6	0.326378	878.333	0.149749	963.849	0.449359	397.667	0.020659	920.264	0.52855	993.556	0.0877645	1083.96	0.898838	614.938	0.0672965	793.297	0.803641	939.778	0.0838377	904.841	0.638022	452	0.135814	811.882	0.540532	472.889	0.0886169	807.109	0.498262	621.333	0.027147
1044.11	0.231818	1401.82	0.87041	1213.78	0.227257	1266.03	1	787.444	0.0481174	1122.97	0.521485	910	0.0707852	1206.77	0.583664	715.444	0.0438323	1105.85	0.400602	825	0.133888	920.424	0.394802	408.333	0.0256799	935.299	0.574183	924.444	0.0663987	1083.48	0.897479	586.812	0.0509448	791.43	0.797901	1009.56	0.134511	896.921	0.614794	462.222	0.157209	809.552	0.535775	539.556	0.176068	782.11	0.428955	717.333	0.0804541
867.111	0.0799733	1373.41	0.8274	1188.78	0.207874	1193.9	0.869529	740.333	0.035106	1122.15	0.520552	947.25	0.0807259	1167.26	0.542444	734.333	0.0558702	1141.09	0.444742	903.444	0.157217	962.99	0.44828	452.333	0.0463912	966.983	0.670352	986.222	0.0854974	1070.63	0.861256	565.812	0.0387355	780.621	0.764674	880.111	0.0405068	928.516	0.707449	458.333	0.14907	798.776	0.513771	489.555	0.110479	827.777	0.555563	697.889	0.0696569
959.889	0.159565	1444.71	0.935332	1254.44	0.258787	1177.29	0.839467	775.889	0.0449259	1104.13	0.499972	942	0.0793248	1173.26	0.548697	757.111	0.0703866	1158.27	0.466256	1056.67	0.202782	1041.88	0.5474	422.555	0.0323744	961.658	0.65419	980.556	0.0837455	1046.04	0.791944	585.5	0.0501817	770.842	0.734612	842	0.0128298	912.036	0.65912	428.222	0.0860465	832.832	0.583313	479.333	0.0970704	823.611	0.544012	618.778	0.025728
925.889	0.130397	1474.52	0.980468	1116.44	0.151792	1147.98	0.786449	782.667	0.0467978	1099.07	0.494187	871	0.0603776	1160	0.534871	706.556	0.0381673	1203.86	0.523358	986.556	0.181932	1002.5	0.497916	391.333	0.0176778	958.885	0.645772	1050.78	0.105455	1066.96	0.850921	617.188	0.0686047	765.952	0.71958	924.444	0.0727024	919.296	0.68041	479.111	0.192558	901.75	0.724039	473.111	0.0889084	824.861	0.547478	695.222	0.0681762
881.111	0.0919836	1470.04	0.973683	1254.44	0.258787	1100.71	0.700949	749.444	0.0376224	1070.53	0.461601	819	0.0465008	1185.75	0.561732	764.889	0.0753434	1205.26	0.525117	838.889	0.138019	956.193	0.439741	411.445	0.0271444	958.387	0.644261	968.778	0.0801044	1083.04	0.896224	625.438	0.0734012	751.414	0.674887	972.667	0.107722	904.592	0.637292	424.445	0.0781397	901.43	0.723387	492.445	0.114269	801.653	0.483135	680.222	0.0598469
936.778	0.139739	1439.46	0.927397	1269.44	0.270417	1090.3	0.682117	721.222	0.0298278	1065.71	0.456094	822	0.0473014	1170.5	0.545822	813.111	0.106076	1234.91	0.562252	834.889	0.136829	920.041	0.394321	404.445	0.0238494	968.749	0.675713	931.111	0.0684597	1082.91	0.895859	596.75	0.0567224	757.426	0.693369	919.778	0.0693134	930.741	0.713973	437.667	0.105814	912.493	0.745976	450.889	0.0597581	825.271	0.548614	677.889	0.0585513
960.333	0.159947	1465.73	0.967164	1250.22	0.255513	1100.93	0.701342	707.222	0.0259613	1031.86	0.417429	919.25	0.0732537	1285.63	0.665924	736.667	0.0573573	1222.34	0.546513	648.778	0.081483	877.076	0.340341	392.445	0.0182009	1008.21	0.795481	941.556	0.0716886	1065.4	0.846511	606.75	0.0625363	773.213	0.7419	999	0.126846	906.093	0.641692	466.778	0.166744	969.802	0.862999	460.333	0.0721469	833.247	0.570726	695.222	0.0681762
921.889	0.126966	1487.42	1	1229.33	0.239318	1124.19	0.743414	681.111	0.0187498	1026.21	0.410976	866.25	0.05911	1290.94	0.671466	736	0.0569324	1221.73	0.545742	570.667	0.058254	821.094	0.270006	430.778	0.0362448	1007.55	0.793479	998.222	0.0892072	1074.37	0.871785	609.5	0.0641352	750.981	0.673559	972.111	0.107319	912.657	0.660943	450.778	0.133256	1005.46	0.935804	470	0.0848273	842.401	0.596106	650.556	0.0433736
909	0.115909	1441.27	0.930126	1189.89	0.208735	1142.82	0.777113	751.333	0.038144	1037.21	0.423549	817.25	0.0460338	1259.22	0.638376	719	0.0460983	1227.92	0.553497	535.667	0.0478456	799.769	0.243215	418	0.0302301	1001.39	0.774773	940.333	0.0713108	1059.35	0.829464	643.125	0.0836846	733.209	0.618926	966.222	0.103042	906.273	0.642221	447.111	0.125581	1036.89	1	540.111	0.176796	837.367	0.58215	691.444	0.0660785
980.889	0.177581	1423.24	0.902843	1174.89	0.197105	1150.02	0.790144	736	0.0339092	1031.27	0.416764	861	0.057709	1274.98	0.654823	647.778	0.000708108	1229.68	0.555705	499	0.0369416	809.996	0.256063	409.889	0.0264121	972.137	0.685997	929.444	0.0679445	1085.73	0.903815	614.688	0.0671512	749.73	0.669711	974.333	0.108932	916.525	0.672287	469.889	0.173256	955.281	0.833347	482.778	0.101589	870.406	0.673747	656.444	0.0466436
948.778	0.150033	1382.9	0.841766	1269.44	0.270417	1134.56	0.762189	721.778	0.0299813	1015.86	0.39916	879.75	0.0627127	1201.87	0.578545	662.444	0.0100552	1237.4	0.565368	569.889	0.0580227	778.553	0.21656	405.445	0.0243201	958.68	0.64515	933	0.0690437	1108.64	0.968391	631.125	0.0767078	735.552	0.626128	991.889	0.121682	896.263	0.612865	451.333	0.134419	864.807	0.648603	487.333	0.107564	854.87	0.630674	719	0.0813795
1024.22	0.214755	1363.84	0.81291	1134.67	0.16592	1097.62	0.695351	749.333	0.0375917	1064.32	0.454504	865.75	0.0589766	1201.93	0.578614	702.778	0.0357598	1182.53	0.496646	654.222	0.083102	817.832	0.265909	413.889	0.028295	974.618	0.693526	963.889	0.078593	1105.1	0.958404	620.25	0.0703852	741.651	0.644876	998.111	0.1262	874.631	0.549431	459.111	0.150698	846.626	0.611478	463.445	0.0762281	863.935	0.655806	670.333	0.0543558
988.889	0.184444	1410.42	0.883428	1293.33	0.288939	1103.64	0.706251	772.667	0.044036	1060.05	0.449627	803.75	0.0424311	1271.97	0.651675	756.111	0.0697493	1185.49	0.50035	760	0.114559	863.805	0.323667	451.222	0.0458682	984.92	0.724796	950.778	0.0745397	1096.16	0.933212	582	0.0481468	753.513	0.681341	1003.67	0.130235	866.205	0.524719	435.333	0.10093	781.98	0.479473	460.778	0.07273	838.745	0.58597	687.667	0.0639807
977.889	0.175007	1421.71	0.90052	1196.67	0.21399	1082.21	0.667483	768.556	0.0429005	1071.8	0.46305	860.25	0.0575088	1605.86	1	700.556	0.0343435	1211.08	0.532402	859.889	0.144264	908.18	0.379419	418.222	0.0303347	979.404	0.708055	971.111	0.0808258	1119.86	1	589.188	0.0523256	767.069	0.723014	914	0.0651174	877.936	0.55912	463.555	0.16	801.323	0.518972	405.333	0	824.261	0.545816	672.556	0.0555898
979.889	0.176723	1371.24	0.82412	1158.56	0.184442	1059.38	0.626191	775.556	0.0448338	1011.18	0.393815	871.5	0.060511	1489.68	0.878799	685	0.0244299	1251.04	0.582456	872.556	0.148031	962.59	0.447778	441.445	0.0412657	986.202	0.728688	969.333	0.0802762	1105.98	0.960899	588.625	0.0519985	773.441	0.742601	1000.22	0.127733	903.912	0.635298	443.445	0.117907	811.328	0.539402	505.333	0.131176	816.631	0.52466	605.556	0.0183859
1013.11	0.205224	1380.4	0.837981	1241	0.248363	1123.69	0.742519	852	0.0659465	1027.09	0.411986	874	0.0611782	1310.09	0.691445	689.222	0.0271208	1248.24	0.578953	973	0.177901	1001.8	0.497034	426.667	0.0343096	950.712	0.620967	985	0.0851195	1065.05	0.845523	598.562	0.0577762	749.345	0.668529	1020.78	0.142661	883.345	0.574984	420.778	0.0704652	850.22	0.618817	479	0.0966332	828.649	0.557979	626.667	0.0301086
1004.56	0.197884	1344.26	0.783263	1340.78	0.325724	1101.29	0.701998	712.111	0.0273115	1005.32	0.387126	883	0.06358	1237.67	0.615895	646.667	0	1295.68	0.638368	1078.33	0.209226	1042.84	0.548604	400.778	0.0221234	939.912	0.588185	978.111	0.0829898	1062.19	0.837471	642.688	0.0834302	754.579	0.684618	994.667	0.123699	893.006	0.603314	464	0.16093	828.054	0.573556	496.778	0.119953	795.435	0.465898	591	0.0103035
1049.22	0.236202	1326.57	0.756492	1334.11	0.320555	1090.37	0.682239	791.222	0.0491607	984.55	0.363403	791.75	0.0392288	1197.71	0.574208	688.556	0.0266959	1270.12	0.606352	1009	0.188607	1123.81	0.650329	401.222	0.0223326	934.289	0.571119	979	0.0832646	1051.32	0.806826	615.188	0.0674419	759.414	0.699483	1000	0.127572	913.058	0.662119	488.555	0.212325	900.194	0.720862	497.778	0.121265	816.384	0.523977	677.889	0.0585513
969.111	0.167477	1283.4	0.69113	1381.22	0.357081	1064.46	0.635378	741.889	0.0355357	1005.83	0.387707	784.75	0.0373607	1210.85	0.587921	648.333	0.00106213	1269.89	0.60607	1102.22	0.21633	1272.74	0.837438	435.667	0.038546	959.811	0.648585	956	0.0761542	1039.77	0.77428	610.688	0.0648256	783.113	0.772336	945.889	0.0882757	899.974	0.623748	467.111	0.167442	944.708	0.811758	441.889	0.0479523	787.47	0.443814	641	0.0380676
998.111	0.192355	1275.64	0.679391	1537.67	0.478377	1002.62	0.523511	785.333	0.0475343	974.138	0.351511	890.5	0.0655814	1188.18	0.564263	671.556	0.0158617	1212.72	0.534464	1059.33	0.203575	1316.04	0.891835	387.667	0.0159519	1005.96	0.788662	910.444	0.0620706	1014.27	0.702423	596.375	0.0565044	775.432	0.748722	920.222	0.0696361	874.265	0.548355	414.222	0.0567442	939.965	0.802073	453.445	0.0631105	785.902	0.439466	638.667	0.036772
901.111	0.109141	1278.54	0.683782	1612.56	0.53644	1030.75	0.574405	727.889	0.0316691	958.847	0.334048	774	0.034492	1189.59	0.565736	676.667	0.0191191	1209.53	0.530462	1038.33	0.19733	1402.13	1	405.445	0.0243201	996.203	0.759043	885.444	0.0543419	1026.53	0.736953	579.5	0.0466933	787.685	0.786388	966.444	0.103203	908.243	0.647999	470	0.173488	911.26	0.743459	481.222	0.0995482	811.84	0.511377	631.778	0.0329467
1212.11	0.375941	1322.88	0.750907	1687	0.594159	1005.82	0.529304	3186	0.710559	960.757	0.336229	2445	0.480419	1194.54	0.570905	663.444	0.0106926	1248.15	0.578842	1955.44	0.470063	1248.29	0.806718	430.667	0.0361925	999.601	0.769359	2344.33	0.505359	1030.37	0.747799	1239.31	0.430305	775.686	0.749504	1384.22	0.406601	910.177	0.65367	468.555	0.170465	917.408	0.756012	670.444	0.347763	794.809	0.46416	1873.56	0.722483
1808.44	0.887523	1337.44	0.772947	1838.22	0.711406	990.577	0.501728	3330.89	0.750575	939.989	0.312511	2708	0.550604	1187.77	0.56384	1287	0.408087	1305.97	0.651256	3110.33	0.813508	1132.48	0.661218	440.333	0.0407427	1030.47	0.863045	2848.89	0.661342	1032.08	0.752596	1258.69	0.44157	771.124	0.73548	2134	0.951101	886.755	0.584984	763	0.786744	941.593	0.805397	1040.56	0.83326	780.182	0.423609	2028	0.808243
1840.89	0.915356	1204.39	0.571518	2006	0.841489	936.455	0.403826	4008.33	0.937675	949.661	0.323557	3329.75	0.716525	1172.64	0.54805	1812.33	0.742883	1398.93	0.767697	3389.67	0.896577	1015.35	0.514063	2478.22	1	1025.23	0.847159	3470.89	0.853634	1022.76	0.72634	1384	0.514426	778.031	0.756712	2201.33	1	852.489	0.484497	864.889	1	961.13	0.845291	1167.67	1	833.48	0.571373	2161.22	0.882219
1763.44	0.848918	1124.42	0.45045	1868	0.734494	939.061	0.40854	3990.33	0.932703	919.997	0.289679	3686.5	0.811729	1107.07	0.479648	1614.67	0.61691	1308.69	0.654663	3194	0.838389	891.175	0.358054	2347.78	0.938598	991.839	0.745798	3633.33	0.903854	1031.55	0.751105	1570.81	0.623038	799.828	0.823718	1908.89	0.787622	827.467	0.411118	793.556	0.850698	859.676	0.638126	1140	0.963708	804.018	0.489692	1941.33	0.760119
1774.67	0.858545	1108.37	0.426165	2027.89	0.85846	932.586	0.396827	4234	1	858.665	0.219634	3798.75	0.841684	965.784	0.332256	1745.11	0.700042	1207.12	0.527446	3235.33	0.850681	801.865	0.245848	2054.89	0.800732	957.475	0.641494	3867.56	0.976264	1010.88	0.69287	1785	0.747565	787.383	0.78546	1867.22	0.757363	806.9	0.350806	756.556	0.773256	902.671	0.725921	1074.67	0.878006	763.62	0.377692	1857.89	0.713783
1812	0.890573	1049.19	0.336562	2031.89	0.861561	923.904	0.381122	4067	0.953877	851.333	0.211259	3820	0.847355	975.892	0.342801	1843	0.762427	1153.39	0.460149	3352.33	0.885475	743.821	0.172924	2110.89	0.827092	898.071	0.461187	3944.33	1	1035.66	0.76271	1750.62	0.72758	728.848	0.605517	1986.78	0.844186	775.95	0.260044	765.333	0.791628	899.947	0.720357	1160.67	0.990818	770.254	0.396086	1913.11	0.744447
1718.67	0.810504	1032.04	0.3106	1905.89	0.76387	938.285	0.407137	4072.67	0.955442	827.777	0.184358	3700.5	0.815465	958.571	0.324731	1846	0.764339	1141.42	0.44515	3450.22	0.914585	753.077	0.184553	1991.78	0.771025	933.591	0.569	3553.89	0.879294	1039.33	0.773047	1844.56	0.782195	693.549	0.497004	1887.11	0.771807	800.142	0.330987	718.889	0.694419	814.918	0.546732	1078.33	0.882816	764.349	0.379715	1836.89	0.702122
1706.78	0.800305	1005.91	0.271042	1978.11	0.819866	906.587	0.349797	4212.56	0.994077	780.555	0.130427	3932.75	0.877443	891.161	0.254407	1959.78	0.83685	1100.21	0.393532	3627.22	0.967222	748.428	0.178711	1869.78	0.713598	906.962	0.488174	3685.67	0.920033	1005.89	0.678789	1859.06	0.790625	681.399	0.459656	1985.67	0.843379	780.904	0.274572	740	0.738605	795.126	0.506317	1026.78	0.815187	743.23	0.321164	2044.44	0.817374
1711	0.803927	985.732	0.240497	2001.56	0.838043	907.96	0.352281	3941.33	0.91917	763.667	0.111138	3741	0.826273	843.955	0.205161	2045.89	0.891729	1048.1	0.328268	3545.22	0.942836	735.992	0.163087	1781.89	0.672228	926.759	0.548262	3656.33	0.910965	1014.61	0.703372	1851.12	0.78601	664.168	0.406686	1836	0.734689	783.174	0.28123	795.556	0.854884	794.563	0.505167	1029.33	0.81854	731.06	0.287421	2034	0.811575
1749.44	0.836908	955.033	0.194022	1914.78	0.770762	977.313	0.477735	4146.78	0.975911	774.389	0.123384	3640.75	0.79952	847.853	0.209227	1996.78	0.860431	1001.11	0.269401	3595.89	0.957904	711.829	0.13273	1862.78	0.710303	911.324	0.501413	3502.44	0.86339	971.972	0.5832	1842.44	0.780959	665.959	0.412191	2050.89	0.890745	797.143	0.322192	811.889	0.88907	760.226	0.435053	1001.78	0.782393	709.03	0.226346	2259.44	0.93676
1812.11	0.890668	988.683	0.244965	1941.89	0.791782	964.212	0.454036	3710.78	0.855495	749.861	0.0953716	3517.25	0.766562	847.551	0.208912	1870.44	0.779918	1002.17	0.270725	3566.56	0.949181	708.97	0.129138	2054.67	0.800628	863.051	0.354892	3540.89	0.875275	951.097	0.524366	1961.06	0.849927	681.355	0.459518	1833.33	0.732752	792.794	0.309438	746.556	0.752325	731.113	0.375605	913.333	0.666375	729.126	0.282061	2222.89	0.916461
1678.78	0.776284	981.841	0.234608	1972	0.815128	964.884	0.455251	3755.67	0.867892	800.042	0.152681	3668.5	0.806925	812.401	0.172242	2045.44	0.891446	988.971	0.254199	3631	0.968345	714.207	0.135718	2056.11	0.801308	833.748	0.26595	3776.44	0.948097	962.271	0.555858	1932.31	0.833212	694.427	0.499705	1774.44	0.689986	810.675	0.361875	726.333	0.71	711.39	0.335332	971.556	0.742749	711.452	0.233061	2043	0.816572
1711.89	0.80469	955.921	0.195367	1968.67	0.812543	891.164	0.321898	3793.44	0.878326	759.465	0.10634	3584	0.784375	771.7	0.129782	1953.22	0.832672	944.097	0.19799	3272.78	0.861816	785.215	0.224929	2058.89	0.802615	809.874	0.193486	3415.56	0.836528	959.302	0.547491	1859.62	0.790952	683.12	0.464945	1923.78	0.798435	825.171	0.404385	687	0.627674	693.195	0.298178	896.333	0.644075	683.393	0.155269	2218.44	0.913993
1772.33	0.856544	932.571	0.160019	1988.67	0.82805	868.915	0.281652	3765.33	0.870562	761.122	0.108232	3727.75	0.822737	809.975	0.169712	1958	0.835717	904.048	0.147827	3556.33	0.946141	840.718	0.294662	1990.56	0.77045	806.715	0.183897	3612.67	0.897465	951.818	0.526397	1991	0.867333	694.529	0.500017	1979.33	0.83878	794.585	0.314693	634.444	0.517675	709.986	0.332466	879	0.621338	694.752	0.186761	2194	0.90042
1632	0.736155	983.619	0.237299	1976.22	0.818401	888.124	0.3164	3568.11	0.816092	788.672	0.139696	3865.5	0.859497	787.363	0.146122	1912.33	0.806614	907.135	0.151694	3365	0.889241	837.193	0.290233	2078.33	0.811768	802.524	0.171178	3643.11	0.906877	972.631	0.585057	1992.19	0.868023	673.639	0.4358	1892	0.775357	747.626	0.176983	711.111	0.67814	673.271	0.257494	974.444	0.746539	687.709	0.167236	2230.56	0.920718
1837.56	0.912496	1007.03	0.272743	1817	0.694952	869.618	0.282923	3675.89	0.845859	815.225	0.170022	4093.25	0.920275	798.556	0.157799	1820	0.747769	874.012	0.110204	3498.78	0.929025	804.541	0.24921	2116.89	0.829916	806.484	0.183198	3490.22	0.859611	980.816	0.608124	1781.69	0.74564	684.163	0.468152	1977.56	0.837489	736.924	0.145599	664.889	0.581395	640.58	0.190741	897.222	0.645241	679.299	0.14392	2234.67	0.923001
1728.89	0.819274	1016.46	0.287017	1944.56	0.793849	860.642	0.266687	3532.78	0.806334	812.724	0.167165	3959.5	0.884582	806.403	0.165985	1907.22	0.803356	882.228	0.120496	3351.89	0.885342	788.77	0.229396	1970.11	0.760826	813.964	0.205902	3392.22	0.829314	952.13	0.527277	1801.69	0.757267	692.363	0.493359	1904.67	0.784556	748.407	0.179272	740	0.738605	604.179	0.116411	910.444	0.662586	664.316	0.102381	2323.67	0.972421
1699.22	0.793823	1088.01	0.395332	1807.56	0.687629	820.266	0.193649	3761.22	0.869426	818.417	0.173668	4014	0.899126	815.077	0.175034	1890.22	0.792522	914.503	0.160922	3325.11	0.877379	773.885	0.210695	1938.67	0.746025	832.26	0.261434	3306.89	0.802934	940.454	0.494369	1851.12	0.78601	704.463	0.530555	1722.67	0.652384	751.037	0.186984	705.222	0.665814	615.089	0.13869	965.778	0.73517	672.603	0.125354	2237.78	0.924729
1549.33	0.665237	1059.67	0.352433	1878.67	0.742764	855.188	0.256821	3476.33	0.790745	787.653	0.138533	3960.25	0.884782	844.038	0.205247	1917.33	0.8098	926.252	0.175638	3300	0.869911	704.887	0.124008	1983	0.766893	881.797	0.411791	3052	0.724134	918.283	0.431882	1914.88	0.823074	736.638	0.629464	1778	0.692568	762.907	0.221795	673	0.598372	662.156	0.234798	951.889	0.716951	658.357	0.0858594	2337.89	0.980318
1666.56	0.765799	1077.39	0.379259	2005.67	0.84123	821.761	0.196354	3665.11	0.842882	798.938	0.15142	3880.5	0.8635	827.894	0.188405	1858.56	0.772341	954.57	0.211109	3204	0.841363	677.166	0.0891801	1935	0.744299	952.009	0.624904	3115	0.743611	907.475	0.401421	1931.38	0.832667	743.725	0.651252	1768.56	0.68571	749.62	0.182831	693.222	0.640698	662.356	0.235206	917.333	0.671622	639.956	0.0348451	2250.67	0.931886
1807.89	0.887046	1124.53	0.450621	1960.67	0.80634	829.769	0.21084	3507.33	0.799306	794.191	0.146	3914.75	0.87264	837.322	0.198241	2007	0.866945	930.73	0.181247	3472.67	0.92126	693.861	0.110155	1978	0.76454	997.282	0.76232	3065	0.728153	902.293	0.386817	1941.62	0.838626	707.363	0.539469	1694.67	0.63205	749.032	0.181107	677.222	0.607209	703.567	0.319357	964.667	0.733712	661.145	0.0935886	2119.56	0.859082
1870.33	0.940616	1140.71	0.475116	1900.89	0.759993	863.496	0.271849	3579	0.8191	791.707	0.143162	3844.25	0.853826	852.161	0.213721	2081.44	0.914389	923.698	0.17244	3525.11	0.936856	691.375	0.107032	1882.22	0.719456	941.641	0.593434	3056.11	0.725405	959.869	0.549088	1858.38	0.790225	695.306	0.502407	1763.22	0.681837	758.294	0.208267	677.889	0.608605	698.117	0.308228	938.556	0.699461	679.461	0.14437	2373.33	1
1636.78	0.740254	1154.74	0.496362	1909.11	0.766368	838.637	0.226881	3771.67	0.872311	785.964	0.136604	4091	0.919674	805.456	0.164997	1901.67	0.799816	928.294	0.178196	3737.44	1	677.187	0.0892073	1706.78	0.636872	878.265	0.401071	2950.44	0.692738	1023.32	0.727927	1935.88	0.835283	675.872	0.442663	1732.89	0.659808	763.48	0.223476	649.778	0.549767	677.392	0.265909	961.889	0.730069	715.453	0.244153	1984.67	0.784181
1696.11	0.791154	1161.76	0.506986	2028.33	0.858804	833.763	0.218064	3714.67	0.856569	795.26	0.14722	4069.5	0.913937	801.353	0.160717	2012.33	0.870344	930.591	0.181074	3622.78	0.9659	704.038	0.122942	1644.22	0.607427	816.688	0.214169	3108.11	0.741481	1030.88	0.749236	1855.12	0.788336	650.592	0.364951	1788.22	0.699992	727.851	0.118993	640.889	0.531163	642.751	0.195175	866.556	0.605014	741.949	0.317611	1837.78	0.702616
1570.78	0.683634	1140.38	0.474618	1931	0.783339	833.104	0.216872	3642.56	0.836653	801.13	0.153924	4068	0.913537	808.551	0.168226	1995.33	0.85951	936.018	0.187871	3574.67	0.951593	679.964	0.0926951	1691.78	0.629812	798.844	0.160008	2844.67	0.660037	1048.83	0.799818	1854.94	0.788227	666.796	0.414763	1723.89	0.653272	734.148	0.137458	656.556	0.563953	650.487	0.21097	817.778	0.541029	728.808	0.281178	1793.78	0.678184
1725	0.815938	1151.69	0.49174	1998.56	0.835717	859.552	0.264714	3667.22	0.843465	816.176	0.171108	4208.5	0.951031	816.401	0.176415	2183	0.979111	898.564	0.140958	3509.78	0.932296	669.204	0.0791772	1525	0.551308	811.422	0.198185	2901.67	0.677659	1050.69	0.805066	1976.62	0.858975	654.367	0.376554	1903.89	0.783991	751.352	0.187908	616.556	0.480232	644.91	0.199583	853.667	0.588107	733.904	0.295307	1746.78	0.652085
1632.67	0.736727	1141.46	0.476247	1975.44	0.817798	843.054	0.234871	3459.67	0.786142	811.532	0.165805	3982.25	0.890653	804.075	0.163557	1981.11	0.850446	856.116	0.0877878	3399.56	0.899518	685.158	0.0992207	1404.67	0.494665	792.1	0.139538	3087.44	0.735092	1095.01	0.929978	1842.88	0.781214	634.527	0.315565	1881.44	0.767692	732.565	0.132815	669.778	0.591628	636.011	0.18141	859.667	0.595977	718.23	0.251852	1694.11	0.622841
1648	0.749881	1099.39	0.412571	2019.22	0.85174	830.916	0.212914	3719.33	0.857857	807.044	0.160678	3941	0.879645	797.538	0.156737	2215.78	1	828.002	0.0525739	3363.67	0.888845	667.968	0.0776239	1340.22	0.464331	818.106	0.218472	3062.33	0.727329	1194.4	1.21008	1859.31	0.79077	623.326	0.281132	1779.33	0.693537	710.449	0.0679599	684.556	0.622558	613.505	0.135455	927.444	0.684886	701.17	0.204556	1675.67	0.612599
1654.33	0.755314	1091.53	0.400665	1908.22	0.765679	842.847	0.234496	3663.56	0.842453	799.633	0.152215	3765.5	0.832811	827.019	0.187492	2044.78	0.891021	795.779	0.0122119	3518.11	0.934774	683.65	0.0973273	1367.89	0.477354	804.108	0.175986	3132.33	0.748969	1215.92	1.27074	1978.81	0.860247	612.569	0.248064	1733.56	0.660292	734.336	0.138008	659.889	0.57093	607.753	0.123709	866.444	0.604868	703.53	0.211097	1597.11	0.568978
1854.33	0.92689	1094.65	0.405394	1964.56	0.809356	807.757	0.171022	3720.11	0.858072	803.761	0.156929	3672.75	0.808059	812.759	0.172616	1993.44	0.858306	823.945	0.0474919	3394.44	0.897998	662.381	0.0706047	1408.56	0.496496	788.499	0.128607	3096.89	0.738012	1151.85	1.09016	1911.75	0.821257	603.847	0.221251	1687.56	0.626886	761.39	0.217346	643.778	0.537209	619.71	0.148124	775.778	0.485935	719.765	0.256108	1669.11	0.608959
1791.44	0.872939	1072.99	0.372602	1959.67	0.805565	821.323	0.195561	3800.89	0.880382	816.269	0.171215	4208.25	0.950964	811.88	0.171699	2043.44	0.890171	873.917	0.110085	3415.11	0.904144	665.69	0.0747628	1411.33	0.497803	797.638	0.156348	3038.56	0.719978	1075.7	0.875552	1890.19	0.808721	602.705	0.217739	1676	0.618494	742.362	0.161545	635.667	0.520233	620.966	0.15069	908.556	0.660108	701.271	0.204836	1559.22	0.547939
1749.78	0.837194	1026.94	0.302884	1941.89	0.791782	825.439	0.203008	3858.78	0.89637	798.801	0.151265	4181	0.943692	811.565	0.17137	2203	0.991857	897.236	0.139294	3353.22	0.885739	669.623	0.0797035	1392.78	0.489069	754.708	0.0260437	3061.67	0.727123	1008.18	0.68526	1980.06	0.860974	615.196	0.256139	1853	0.747035	739.125	0.152054	642.111	0.533721	629.705	0.168535	1004.56	0.786037	704.413	0.213547	1619.33	0.581318
1548.11	0.664188	1038.14	0.319834	1946.89	0.795658	842.775	0.234367	3607.11	0.826863	778.845	0.128473	3860.75	0.858229	851.282	0.212805	2036.44	0.88571	894.563	0.135945	2979.89	0.774716	655.978	0.0625606	1560.67	0.568096	753.465	0.0222712	2927.33	0.685594	945.259	0.507912	1969.56	0.854869	613.036	0.249497	1757	0.677318	754.007	0.195696	620.778	0.48907	637.519	0.184491	992.889	0.770733	719.762	0.256101	1712.67	0.633144
1856.44	0.928701	1088.01	0.39534	1994.67	0.832702	818.999	0.191357	3895.11	0.906404	792.256	0.143789	4148	0.934886	830.516	0.191141	2065.11	0.90398	908.504	0.153407	3087.78	0.8068	657.656	0.0646683	1364.56	0.475784	758.955	0.0389339	2934.11	0.687689	890.907	0.354728	2021.56	0.885102	616.83	0.261163	1799.78	0.708384	752.948	0.19259	576.667	0.396744	622.815	0.154466	993.111	0.771025	729.881	0.284154	1755.89	0.657145
1589.44	0.699647	1051.84	0.340578	1834.11	0.708219	828.222	0.208041	3729.11	0.860558	789.572	0.140725	4116.75	0.926546	806.258	0.165834	2089.11	0.919275	886.418	0.125744	3290	0.866938	662.328	0.0705382	1368.33	0.477563	755.366	0.0280418	3137.33	0.750515	903.342	0.389775	1962.5	0.850763	616.134	0.259022	1696.22	0.63318	761.696	0.218244	618.333	0.483953	638.908	0.187326	940.667	0.70223	732.774	0.292174	1802.56	0.683058
1591	0.700982	1026.59	0.302347	1832	0.706582	829.944	0.211157	3890	0.904993	799.286	0.151819	4035.75	0.90493	781.254	0.139749	2051.44	0.89527	886.987	0.126456	3044.56	0.793947	678.775	0.0912019	1384.44	0.485146	746.128	0	3011.33	0.711562	862.116	0.273582	1939.12	0.837173	624.504	0.284754	1694.78	0.632131	747.181	0.175679	563	0.36814	666.12	0.242893	1048.89	0.844192	730.331	0.285403	1908.89	0.742103
1734.22	0.823849	1045.96	0.331676	1869.56	0.7357	813.028	0.180556	3688	0.849204	776.81	0.126149	3828.5	0.849623	774.002	0.132184	2022.33	0.876717	892.216	0.133006	3273.22	0.861948	686.832	0.101324	1482.11	0.531119	772.397	0.0797349	2957.56	0.694937	863.891	0.278586	1917.06	0.824346	627.627	0.294354	1799.11	0.7079	745.091	0.169548	570.444	0.383721	651.949	0.213956	1018.56	0.804402	732.221	0.290642	1873.78	0.722606
1638.44	0.741683	1042.87	0.326997	1910.11	0.767143	816.292	0.18646	3766.11	0.870777	769.683	0.118009	3789	0.839082	780.501	0.138963	2032.11	0.882949	924.608	0.173579	3105.33	0.812021	659.249	0.0666705	1342.56	0.465429	806.365	0.182837	2958.33	0.695177	888.557	0.348103	1896.69	0.8125	599.314	0.207314	1690.89	0.629307	749.823	0.183426	629.556	0.507442	661.586	0.233634	888.444	0.633727	721.777	0.261687	1891.44	0.732416
1500	0.622915	1043.77	0.328357	1933.89	0.785579	823.535	0.199562	3396.67	0.768742	760.23	0.107214	3972.5	0.888051	799.001	0.158263	1975.89	0.847118	922.359	0.170763	3304.11	0.871134	653.347	0.0592549	1333.22	0.461036	783.572	0.113652	2686.56	0.611157	892.945	0.360471	1955.75	0.846839	578.907	0.144582	1809.11	0.715162	774.745	0.25651	601.667	0.44907	647.071	0.203994	797.333	0.514211	701.444	0.205315	1740.56	0.64863
1587.44	0.697932	1083.05	0.387827	1944.11	0.793505	835.045	0.220384	3510	0.800043	746.615	0.0916645	4060	0.911402	802.875	0.162305	2043.33	0.890101	920.18	0.168033	3251.33	0.855439	687.84	0.102591	1364.22	0.475628	786.119	0.121385	2830	0.655503	904.861	0.394056	1976.75	0.859048	560.047	0.0866049	1667.78	0.612523	803.706	0.341439	611.778	0.470233	646.924	0.203695	840.778	0.5712	665.889	0.106741	1852	0.710513
1675.11	0.773139	1074.69	0.375173	2005.89	0.841403	822.911	0.198435	3674.67	0.845521	757.252	0.103813	4338.5	0.985723	808.438	0.168108	1966.67	0.841241	916.923	0.163954	3220.78	0.846352	650.309	0.0554381	1358.78	0.473065	786.393	0.122216	2992.33	0.705688	881.82	0.329115	1797.94	0.755087	604.149	0.222178	1634.33	0.588235	806.742	0.350342	572.222	0.387442	660.795	0.23202	876.222	0.617694	718.167	0.251677	1816.44	0.69077
1764.22	0.849585	1091.35	0.400386	2111.22	0.92307	813.178	0.180828	3759.78	0.869028	783.348	0.133616	4323.25	0.981653	781.594	0.140104	1865.67	0.776873	903.517	0.147162	3353.89	0.885937	637.321	0.0391206	1383.67	0.48478	777.752	0.0959882	2998	0.70744	916.965	0.42817	1915.31	0.823328	592.106	0.185156	1707.44	0.64133	800.038	0.330681	677	0.606744	634.564	0.178457	979.222	0.752806	732.194	0.290568	1753.44	0.655787
1829.11	0.905252	1108.17	0.42586	1966.89	0.811165	824.367	0.201068	3902.78	0.908522	759.73	0.106642	4143.5	0.933685	807.297	0.166918	1863.11	0.775244	893.314	0.134382	3434.89	0.910025	653.494	0.0594396	1245.89	0.419927	804.876	0.178317	2891.56	0.674533	930.594	0.46658	1873.62	0.799092	581.865	0.153676	1652.78	0.60163	789.852	0.300812	605.222	0.456512	646.116	0.202044	841.889	0.572657	732.542	0.29153	1653.56	0.600321
1740	0.828806	1074.09	0.374257	2114.78	0.925827	812.683	0.179933	3574.44	0.817841	760.143	0.107114	4096.75	0.921209	755.398	0.112776	1889.67	0.792168	862.824	0.0961902	3270	0.86099	669.414	0.0794405	1271.67	0.432061	828.049	0.248653	2846.89	0.660724	909.63	0.407496	1893.12	0.810429	584.933	0.163106	1914.89	0.791979	774.704	0.256389	637.222	0.523488	630.947	0.17107	918.667	0.673371	721.993	0.262285	1758	0.658317
1749.89	0.837289	1069.32	0.367042	2112.33	0.923932	842.619	0.234085	3669.22	0.844018	746.238	0.0912337	4061.5	0.911802	750.074	0.107221	1963.78	0.8394	850.856	0.0812002	3364.33	0.889043	689.151	0.104238	1270	0.431276	819.969	0.224128	2936.78	0.688513	894.704	0.365428	1941.31	0.838445	573.716	0.128625	1817.33	0.721133	738.296	0.149623	631.222	0.51093	619.807	0.148323	899.111	0.647719	745.274	0.32683	1656.44	0.601925
1701.44	0.79573	1065.38	0.36108	1979.44	0.8209	882.921	0.306987	3353.22	0.756743	773.786	0.122695	4113.75	0.925746	803.787	0.163256	1745.67	0.700396	861.206	0.0941638	3431	0.908869	691.52	0.107214	1171.78	0.385042	795.096	0.148631	2887	0.673124	909.796	0.407965	1970.5	0.855414	570.264	0.118014	1770.22	0.68692	748.093	0.178351	611.667	0.47	610.459	0.129235	864	0.601662	741.915	0.317517	1703.56	0.628085
1849.44	0.922696	1033.14	0.312262	2004	0.839938	864.627	0.273895	3688.11	0.849234	771.504	0.120089	4032.75	0.90413	805.769	0.165323	1746.33	0.700821	869.603	0.104682	3268.89	0.86066	701.482	0.119731	1103.33	0.352824	794.881	0.14798	2925.22	0.684941	931.898	0.470256	1997.5	0.871112	566.007	0.104927	1718	0.648995	721.435	0.100177	584.333	0.412791	612.729	0.133871	894.333	0.641452	737.346	0.304851	1728	0.641658
1806.78	0.886093	1050.01	0.337811	2003.33	0.839421	834.758	0.219864	3646.11	0.837635	753.196	0.0991808	3671.25	0.807659	771.634	0.129713	1839.67	0.760303	855.357	0.0868377	3154.56	0.826659	695.797	0.112587	1024.11	0.315533	799.052	0.160638	2867.44	0.667079	947.449	0.514085	1963.44	0.851308	559.254	0.0841654	1641	0.593077	731.384	0.129353	644.444	0.538605	619.254	0.147193	970.222	0.741	718.951	0.253851	1780.11	0.670595
1842.56	0.916786	1053.28	0.342764	2061.89	0.884821	788.379	0.135969	3784.22	0.875779	756.932	0.103447	4204.25	0.949897	771.567	0.129643	1759.33	0.709106	862.956	0.0963562	3089.44	0.807296	650.454	0.0556202	1054.67	0.329916	781.47	0.107274	2773.56	0.638053	973.891	0.588609	2016.94	0.882413	574.846	0.132097	1679.67	0.621157	745.97	0.172126	615.667	0.478372	616.96	0.14251	897.889	0.646116	700.92	0.203862	1729.89	0.642707
1796.78	0.877514	1038.03	0.319672	2080.89	0.899552	787.245	0.133918	3790.44	0.877497	761.632	0.108815	4222.75	0.954834	792.534	0.151516	1759	0.708894	878.867	0.116286	3315.22	0.874438	634.282	0.035303	1079.89	0.341789	800.013	0.163556	2894.67	0.675495	954.001	0.532551	1935.31	0.834956	583.985	0.160193	1733.56	0.660292	758.207	0.208012	659.667	0.570465	640.98	0.191558	910.778	0.663023	702.127	0.207207	1683.44	0.616918
1699.67	0.794205	1047.68	0.334283	1890.33	0.751809	765.9	0.0953069	3757.44	0.868383	784.15	0.134531	3657	0.803856	812.517	0.172363	1927.78	0.816457	875.434	0.111985	3240.33	0.852168	637.697	0.0395926	1032.67	0.319561	787.673	0.126101	2846.44	0.660587	933.612	0.475085	1926.25	0.829688	582.18	0.154644	1632.44	0.586864	756.992	0.20445	589.778	0.424186	654.546	0.219258	929.778	0.687946	689.397	0.171915	1778.44	0.669669
1664.56	0.764083	1012.79	0.281454	2048.44	0.874397	785.839	0.131374	3602.56	0.825605	748.519	0.0938391	3901.75	0.869171	821.508	0.181744	1952.22	0.832035	861.328	0.0943166	3371.56	0.891191	640.737	0.0434126	1028	0.317364	809.003	0.190844	2940.78	0.68975	1004.97	0.676208	2046.56	0.899637	584.184	0.160804	1652	0.601065	759.663	0.212281	570.778	0.384419	633.273	0.17582	928.667	0.686489	685.198	0.160275	1737.67	0.647026
1779.78	0.86293	1063.95	0.358909	1899.44	0.758873	783.031	0.126294	3524.78	0.804124	749.149	0.0945578	3961.75	0.885182	793.754	0.15279	1989.33	0.855686	867.886	0.102531	3343.22	0.882765	646.146	0.0502084	1068.33	0.336349	817.113	0.215458	2930.78	0.686658	1007.99	0.684702	2083.56	0.921148	582.061	0.154277	1710.44	0.643508	750.776	0.18622	632.444	0.513488	630.859	0.17089	919.556	0.674537	710.933	0.231621	1592.33	0.566325
1801	0.881136	1025.75	0.301083	1871.67	0.737336	769.849	0.102449	3683.33	0.847915	764.963	0.112619	3849.75	0.855294	824.752	0.185127	1828.67	0.753293	848.054	0.0776904	3370.22	0.890794	681.573	0.0947174	1134.89	0.367678	835.501	0.271271	2962.44	0.696448	980.771	0.607998	2176.75	0.975327	573.343	0.127477	1575.89	0.545792	770.61	0.244385	608.778	0.463954	630.818	0.170808	907	0.658067	707.966	0.223397	1742.89	0.649926
1910.89	0.975408	993.432	0.252154	1890.56	0.751981	759.313	0.0833915	3784	0.875717	770.593	0.119049	4231.25	0.957102	881.376	0.244199	1904.33	0.801515	853.36	0.0843368	3401.89	0.900212	685.787	0.100011	1032.89	0.319665	827.195	0.24606	2829.67	0.6554	986.219	0.623353	2171	0.971984	583.078	0.157403	1643.56	0.594933	743.361	0.164474	584.556	0.413256	605.465	0.119037	864.111	0.601807	673.928	0.129028	1950.56	0.765239
1703.33	0.79735	979.549	0.231137	1908.22	0.765679	787.934	0.135165	3795.78	0.87897	769.185	0.117441	3958.25	0.884248	888.938	0.252088	1874	0.782184	850.902	0.081258	3315.78	0.874604	680.06	0.0928163	987.667	0.298379	804.042	0.175785	2900.33	0.677246	1019.05	0.715895	2125.56	0.945567	580.976	0.150944	1658.56	0.605826	744.514	0.167856	604.667	0.455349	674.788	0.260592	869.444	0.608804	664.686	0.103407	1794.56	0.678615
1693	0.788485	975.275	0.224666	1910.56	0.767488	800.634	0.158137	3813.44	0.883849	738.537	0.0824388	3857.5	0.857362	877.719	0.240384	1883.44	0.788203	870.84	0.106231	3402.67	0.900443	651.863	0.0573909	1032.22	0.319351	775.965	0.0905654	2977.33	0.701051	1033.8	0.757468	2121.88	0.943423	596.269	0.197956	1524.56	0.508513	771.09	0.245792	641.444	0.532326	688.116	0.287808	915.444	0.669145	663.732	0.100761	1889.33	0.731244
1780.22	0.863311	1002.19	0.265418	1993.67	0.831926	772.928	0.108019	3815.33	0.884371	786.657	0.137396	3587.5	0.785309	874.235	0.236749	1962.33	0.838479	890.531	0.130896	3392.67	0.897469	648.932	0.0537077	1084.67	0.344038	783.594	0.11372	2711.44	0.618851	1015.85	0.706856	2100.31	0.930887	579.728	0.147107	1707.44	0.64133	720.934	0.0987074	601.222	0.448139	679.114	0.269425	871.333	0.611281	675.144	0.1324	1868.11	0.71946
1726.89	0.817558	973.041	0.221285	1902.22	0.761027	785.686	0.131098	3964.78	0.925645	825.662	0.181942	3959.5	0.884582	861.117	0.223065	1929	0.817236	849.71	0.0797644	3275.78	0.862708	639.91	0.0423735	1000.78	0.30455	807.352	0.185833	2971.67	0.699299	1023.09	0.72727	2014.56	0.881032	577.645	0.140704	1622	0.579279	711.078	0.0698047	612.222	0.471163	666.779	0.244238	976.333	0.749016	661.35	0.0941566	1918.67	0.747532
1761.89	0.847584	985.743	0.240514	1945.67	0.794711	802.343	0.161229	4014	0.93924	815.109	0.169889	3731.75	0.823804	851.934	0.213484	1811.78	0.742529	874.855	0.11126	3166.89	0.830326	645.511	0.0494097	998	0.303243	795.065	0.148538	2683.89	0.610333	1046.93	0.794471	2119.88	0.94226	583.104	0.157484	1532.78	0.514484	716.65	0.0861449	580.111	0.403953	690.834	0.293357	929.667	0.687801	686.953	0.165139	1899.56	0.73692
1835.78	0.910971	1031.54	0.309843	2019.56	0.851999	790.06	0.139011	4011	0.938411	801.332	0.154155	3903	0.869504	890.342	0.253553	1758.67	0.708681	891.483	0.132088	3259.56	0.857884	658.7	0.0659801	NaN	NaN	NaN	NaN	2625.67	0.592333	1016.63	0.709073	2111.56	0.937427	587.114	0.169813	1620.11	0.577907	716.27	0.0850287	600.889	0.447442	683.639	0.278666	879	0.621338	690.643	0.17537	1873.67	0.722544
1761.33	0.847107	1059.05	0.351488	1992.44	0.830979	798.086	0.153528	3848.78	0.893608	782.944	0.133154	3911	0.871639	854.171	0.215818	1668.11	0.65097	880.353	0.118146	3268.11	0.860428	606.183	0	NaN	NaN	NaN	NaN	2853.44	0.662751	1030.21	0.747325	2043.06	0.897602	611.526	0.244857	1625.11	0.581538	724.579	0.109397	601.333	0.448372	673.764	0.258501	927.333	0.68474	653.821	0.0732855	1807	0.685526
1811.44	0.890096	1024.13	0.298635	1899.56	0.758959	803.654	0.1636	3944.67	0.920091	775.805	0.125002	4235.25	0.958169	879.585	0.242331	1733.67	0.692749	900.51	0.143394	3211.89	0.843709	610.647	0.00560833	NaN	NaN	NaN	NaN	2727.67	0.623866	1029.38	0.744999	2117.31	0.94077	620.763	0.273252	1782.44	0.695796	745.345	0.170294	612.667	0.472093	680.715	0.272696	994	0.772191	677.355	0.138531	1868.89	0.719891
1716.22	0.808407	1078.84	0.381461	1920.11	0.774897	799.994	0.156979	3834.89	0.889772	729.625	0.0722604	3898.25	0.868237	889.543	0.252719	1827	0.752231	931.866	0.18267	3213.22	0.844105	638.212	0.0402405	NaN	NaN	NaN	NaN	2853.22	0.662682	999.635	0.661164	2068.31	0.912282	611.069	0.243452	1639.11	0.591705	719.117	0.0933791	597.111	0.439535	681.58	0.274461	914.333	0.667687	679.066	0.143275	1783.33	0.672384
1765.56	0.850729	1040.42	0.323293	1948	0.79652	795.386	0.148643	3563.44	0.814803	739.257	0.0832609	4152.5	0.936086	902.271	0.265998	1877.22	0.784237	905.877	0.150118	3263.11	0.858941	638.773	0.0409446	NaN	NaN	NaN	NaN	2844.56	0.660003	957.095	0.541271	1992.12	0.867987	609.972	0.24008	1587.44	0.554184	697.781	0.0308098	568.111	0.378837	662.457	0.235412	930.889	0.689404	675.033	0.132093	1626.44	0.585267
1798.56	0.879039	1008.93	0.275622	1891.56	0.752757	799.137	0.15543	3652.78	0.839476	702.517	0.0413017	4016.25	0.899726	878.511	0.24121	1947.67	0.829132	905.216	0.14929	3372.33	0.891422	662.109	0.0702629	NaN	NaN	NaN	NaN	2784	0.641282	906.603	0.398965	1961.06	0.849927	619.08	0.268078	1555	0.530622	731.501	0.129697	556.667	0.354884	671.228	0.253323	1036.22	0.827576	692.239	0.179794	1756.67	0.657576
1888.33	0.956058	1034.63	0.314529	1916.89	0.772398	781.569	0.12365	3638.78	0.835609	726.536	0.0687332	4287.75	0.97218	862.38	0.224382	1895.22	0.795709	918.886	0.166412	3361.44	0.888184	672.999	0.0839449	NaN	NaN	NaN	NaN	2723.33	0.622527	943.19	0.502082	2103.5	0.93274	634.259	0.314739	1578.56	0.547729	742.64	0.16236	589.222	0.423023	668.392	0.247532	1079.89	0.884857	701.564	0.205647	1677.44	0.613586
1821.89	0.899056	1057.48	0.349121	1948.78	0.797123	766.507	0.0964036	3566.44	0.815632	754.879	0.101103	3983.25	0.89092	833.315	0.194061	1766	0.713355	874.665	0.111023	3419.56	0.905465	627.166	0.0263621	NaN	NaN	NaN	NaN	2760.78	0.634103	982.762	0.61361	2081.81	0.920131	646.536	0.35248	1608.89	0.569757	715.764	0.083547	566.556	0.375581	683.64	0.278668	957.444	0.724239	745.393	0.32716	1751.89	0.654924
1766	0.851111	1031.41	0.309647	1956.11	0.802808	767.309	0.0978548	3635.56	0.834719	720.44	0.0617703	3826.75	0.849156	854.158	0.215804	1830.56	0.754496	879.666	0.117286	3390.89	0.89694	617.139	0.0137639	NaN	NaN	NaN	NaN	3096	0.737737	1007.27	0.682683	2071.44	0.914099	653.299	0.373272	1582.67	0.550714	755.104	0.198913	595.333	0.435814	707.598	0.327589	942.778	0.704999	739.141	0.309826	1918.22	0.747285
1799.33	0.879707	1023.65	0.297899	2026.67	0.857512	760.321	0.0852146	3627.56	0.83251	755.553	0.101872	3837.25	0.851958	848.454	0.209854	1811.33	0.742246	879.389	0.116939	3502.11	0.930016	628.903	0.0285439	NaN	NaN	NaN	NaN	2943.56	0.690609	1001.52	0.666488	2100.69	0.931105	638.212	0.326893	1534.44	0.515694	740.997	0.157542	609.222	0.464884	737.743	0.389145	927.111	0.684448	735.015	0.298387	1825.44	0.695768
1680.33	0.777619	1046.88	0.333069	2032.22	0.86182	774.494	0.110852	3782.33	0.875257	748.832	0.0941965	4075	0.915405	862.477	0.224483	1800.44	0.735307	920.194	0.168051	3635.56	0.9697	621.562	0.0193219	NaN	NaN	NaN	NaN	3211.78	0.77353	1029.15	0.744352	2131.56	0.949055	622.075	0.277285	1484.44	0.479384	721.387	0.100037	603.333	0.452558	746.261	0.406536	986.333	0.762134	718.285	0.252006	1854.11	0.711686
1714.33	0.806787	1069	0.366549	1880.56	0.744228	742.302	0.0526205	3599.33	0.824715	765.416	0.113136	3940.25	0.879445	866.488	0.228668	1692.22	0.666336	947.319	0.202027	3671.89	0.980505	608.837	0.00333378	NaN	NaN	NaN	NaN	2790.89	0.643412	1011.96	0.695913	2128.25	0.947129	613.162	0.249887	1531.22	0.513354	740.305	0.155513	563.333	0.368837	714.741	0.342175	938.667	0.699607	705.92	0.217725	1686.78	0.618769
1773.44	0.857497	1062.94	0.357385	1959.33	0.805307	731.873	0.0337554	3735.44	0.862307	744.764	0.0895499	3822.25	0.847955	925.244	0.289964	1716.44	0.681773	897.437	0.139546	3462.67	0.918286	645.696	0.0496427	NaN	NaN	NaN	NaN	2960.78	0.695933	1012.32	0.696903	2165.31	0.968677	597.55	0.201893	1616.11	0.575002	747.263	0.17592	587.444	0.419302	740.426	0.394623	921.667	0.677307	697.016	0.193038	1783.78	0.672631
1796.11	0.876942	1111.3	0.4306	1904	0.762405	741.826	0.051758	3480.89	0.792003	712.326	0.0525042	4206.5	0.950497	869.622	0.231937	1805.56	0.738564	904.996	0.149015	3515.22	0.933915	636.126	0.0376189	NaN	NaN	NaN	NaN	2871.89	0.668453	1014.44	0.702878	2004.12	0.874964	595.525	0.195668	1587.67	0.554345	727.687	0.118512	578.111	0.399767	727.824	0.36889	890.889	0.636933	678.786	0.142496	1864.56	0.717485
[truncated: 227 more rows]
[truncated: 242 more columns]

## Sheet: Fig 1F
Fig 1F Rab8a Exocytosis Data
Green	Green scaled	Red	Red scaled
[truncated: 601 more rows]
[truncated: 94 more columns]

## Sheet: Fig 2A
Fig 2A Rab11a Exocytosis Data
Green	Green scaled	Red	Red scaled
[truncated: 601 more rows]
[truncated: 118 more columns]

## Sheet: Fig 2B
Fig 2B Rab3a Exocytosis Data
Green	Green scaled	Red	Red scaled
[truncated: 601 more rows]
[truncated: 210 more columns]

## Sheet: Fig 2E
Fig 2E Rhod-2-AM Exocytosis Data
Green	Green scaled	Red	Red scaled
[truncated: 601 more rows]
[truncated: 62 more columns]

## Sheet: Fig 5C
Fig 5C Viral Replication/Spread Fluorescence Curve
[truncated: 48 more rows]

## Sheet: Fig 5D
Fig 5D Virus Titer
[truncated: 13 more rows]

## Sheet: Fig 6E
Fig 6E Viral Replication/Spread Fluorescence Curve
[truncated: 54 more rows]

[truncated: 1 more sheets: Fig 7E]
